# Supplementary material for: Synthesis and crystal structure of N 1,N 2-di­methyl­ethane­dihydrazide
Source: Acta Crystallogr E Crystallogr Commun. 2024 Jan 12;80(Pt 2):148–51. doi: 10.1107/S2056989024000239 (PMC10848980; doi:10.1107/S2056989024000239)
Supplement: Supplementary file 1 [file e-80-00148-sup1.cif]

##############################################################################
#                                                                            #
# This CIF contains the data in a paper accepted for publication in          #
# Acta Crystallographica Section E. It conforms to the requirements of       #
# Notes for Authors for Acta Crystallographica Section E, and has been       #
# peer reviewed under the auspices of the IUCr Commission on Journals.       #
#                                                                            #
# Full details of the Crystallographic Information File format               #
# are given in the paper "The Crystallographic Information File (CIF):       #
# a New Standard Archive File for Crystallography" by S. R. Hall, F. H.      #
# Allen and I. D. Brown [Acta Cryst. (1991), A47, 655-685].                  #
#                                                                            #
# The current version of the core CIF dictionary is obtainable from          #
# ftp://ftp.iucr.org/pub/cif_core.dic.                                       #
#                                                                            #
# Software is freely available for graphical display of the structure(s)     #
# in this CIF. For information consult the CIF software page                 #
# http://www.iucr.org/resources/cif/software.                                #
#                                                                            #
# This file may be used for bona fide research purposes within the           #
# scientific community so long as proper attribution is given to the journal # 
# article from which it was obtained.                                        #
#                                                                            #
##############################################################################
data_I
_audit_creation_method
;
Olex2 1.5-ac5-024
(compiled 2022.04.12 svn.rca3783a0 for Rigaku Oxford Diffraction, GUI svn.r6498)
;
_journal_date_recd_electronic     2023-12-15
_journal_date_accepted     2024-01-07
_journal_name_full     'Acta Crystallographica, Section E'
_journal_year     2024
_journal_volume     80
_journal_issue      2
_journal_page_first     0
_journal_page_last     0
_journal_paper_category     GO
_journal_paper_doi     10.1107/S2056989024000239
_journal_coeditor_code     VM2294
_publ_contact_author_name     'Yurii S. Bibik'
_publ_contact_author_address
;
Department of Chemistry, Kyiv National Taras Shevchenko University, Volodymyrska
st. 64, Kyiv,
Ukraine
;
_publ_contact_author_email     yurii.bibik@knu.ua
_publ_contact_author_fax     ?
_publ_contact_author_phone     ?
_publ_section_title
;
Synthesis and crystal structure of
<i>N</i>^1^,<i>N</i>^2^-dimethylethanedihydrazide
;
_publ_section_title_footnote     .
loop_
    _publ_author_name
    _publ_author_footnote
    _publ_author_address
    'Bibik, Yurii S.' .
;
Department of Chemistry, Kyiv National Taras Shevchenko University,
Volodymyrska St 64, Kyiv,
Ukraine
;
    'Khomenko, Dmytro M.' .
;
Department of Chemistry, Kyiv National Taras Shevchenko University,
Volodymyrska St 64, Kyiv,
Ukraine
Enamine Ltd., Winston Churchill St 78, Kyiv 02094,
Ukraine
;
    'Doroshchuk, Roman O.' .
;
Department of Chemistry, Kyiv National Taras Shevchenko University,
Volodymyrska St 64, Kyiv,
Ukraine
Enamine Ltd., Winston Churchill St 78, Kyiv 02094,
Ukraine
;
    'Raspertova, Ilona V.' .
;
Department of Chemistry, Kyiv National Taras Shevchenko University,
Volodymyrska St 64, Kyiv,
Ukraine
Enamine Ltd., Winston Churchill St 78, Kyiv 02094,
Ukraine
;
    'Bargan, Alexandra' .
;
"Petru Poni" Institute of Macromolecular Chemistry,
Aleea Gr. Ghica Voda 41A,
700487 Iasi,
Romania
;
    'Lampeka, Rostyslav D.' .
;
Department of Chemistry, Kyiv National Taras Shevchenko University,
Volodymyrska St 64, Kyiv,
Ukraine
;
_publ_section_synopsis
;
In the title compound,  the two hydrazide planes make a dihedral angle of 86.5
(2)\%. In the crystal, C---H...O, N---H...O and N---H...N hydrogen bonds lead
to the formation of a  three-dimensional supramolecular network.
;
_chemical_name_systematic
;
<i>N</i>^1^,<i>N</i>^2^-Dimethylethanedihydrazide
;
_chemical_name_common     ?
_chemical_formula_moiety     'C4 H10 N4 O2'
_chemical_formula_sum     'C4 H10 N4 O2'
_chemical_formula_iupac     'C4 H10 N4 O2'
_chemical_formula_weight     146.16
_chemical_melting_point     ?
_chemical_absolute_configuration     unk
_space_group_crystal_system     orthorhombic
_space_group_name_H-M_alt     'P 21 21 21'
_space_group_name_Hall     'P 2ac 2ab'
loop_
    _space_group_symop_operation_xyz
    'x, y, z'
    '-x+1/2, -y, z+1/2'
    '-x, y+1/2, -z+1/2'
    'x+1/2, -y+1/2, -z'
_cell_length_a     6.0356(5)
_cell_length_b     7.6501(6)
_cell_length_c     15.7851(14)
_cell_angle_alpha     90
_cell_angle_beta     90
_cell_angle_gamma     90
_cell_volume     728.84(10)
_cell_formula_units_Z     4
_cell_measurement_reflns_used     809
_cell_measurement_theta_min     2.5740
_cell_measurement_theta_max     21.4460
_cell_measurement_temperature     293(2)
_exptl_crystal_description     prism
_exptl_crystal_colour     'clear light colourless'
_exptl_crystal_size_max     0.25
_exptl_crystal_size_mid     0.2
_exptl_crystal_size_min     0.15
_exptl_crystal_density_diffrn     1.332
_exptl_crystal_density_meas     ?
_exptl_crystal_density_method     ?
_exptl_crystal_F_000     312
_exptl_absorpt_coefficient_mu     0.107
_exptl_absorpt_correction_type     multi-scan
_exptl_absorpt_process_details
;
(CrysAlisPro; Rigaku OD, 2021)
;
_exptl_absorpt_correction_T_min     0.97469
_exptl_absorpt_correction_T_max     1.00000
_diffrn_ambient_temperature     293(2)
_diffrn_source     'fine-focus sealed X-ray tube'
_diffrn_radiation_type     'Mo K\a'
_diffrn_radiation_wavelength     0.71073
_diffrn_radiation_monochromator     graphite
_diffrn_measurement_device_type     'Xcalibur, Eos'
_diffrn_measurement_device     'four-circle diffractometer'
_diffrn_measurement_method     '\w scans'
_diffrn_detector     'CCD plate'
_diffrn_detector_area_resol_mean     8.0797
_diffrn_reflns_number     2356
_diffrn_reflns_av_R_equivalents     0.0269
_diffrn_reflns_av_unetI/netI     0.0595
_diffrn_reflns_theta_min     2.581
_diffrn_reflns_theta_max     25.011
_diffrn_reflns_theta_full     25.011
_diffrn_measured_fraction_theta_max     1.000
_diffrn_measured_fraction_theta_full     1.000
_diffrn_reflns_limit_h_min     -4
_diffrn_reflns_limit_h_max     7
_diffrn_reflns_limit_k_min     -6
_diffrn_reflns_limit_k_max     9
_diffrn_reflns_limit_l_min     -17
_diffrn_reflns_limit_l_max     18
_diffrn_radiation_probe     x-ray
_refine_special_details     ?
_reflns_number_total     1279
_reflns_number_gt     1014
_reflns_threshold_expression     'I > 2\s(I)'
_refine_ls_structure_factor_coef     Fsqd
_refine_ls_matrix_type     full
_refine_ls_R_factor_all     0.0680
_refine_ls_R_factor_gt     0.0497
_refine_ls_wR_factor_gt     0.0846
_refine_ls_wR_factor_ref     0.0932
_refine_ls_goodness_of_fit_ref     1.038
_refine_ls_restrained_S_all     1.036
_refine_ls_number_reflns     1279
_refine_ls_number_parameters     107
_refine_ls_number_restraints     6
_refine_ls_hydrogen_treatment     mixed
_refine_ls_weighting_scheme     calc
_refine_ls_weighting_details
                      'w=1/[\s^2^(Fo^2^)+(0.0311P)^2^] where P=(Fo^2^+2Fc^2^)/3'
_atom_sites_solution_hydrogens     difmap
_atom_sites_solution_primary     dual
_atom_sites_solution_secondary     ?
_refine_ls_shift/su_max     0.000
_refine_ls_shift/su_mean     0.000
_refine_diff_density_max     0.142
_refine_diff_density_min     -0.115
_refine_ls_extinction_method     none
_refine_ls_extinction_coef     .
_refine_ls_abs_structure_details
;
Flack <i>x</i> determined using 280 quotients
[(<i>I</i>^+^)-(<i>I</i>^-^)]/[(<i>I</i>^+^)+(<i>I</i>^-^)]
(Parsons et al., 2013)
;
_refine_ls_abs_structure_Flack     -0.7(10)
loop_
    _atom_type_symbol
    _atom_type_description
    _atom_type_scat_dispersion_real
    _atom_type_scat_dispersion_imag
    _atom_type_scat_source
    'C' 'C' 0.0033 0.0016
                         'International Tables Vol C Tables 4.2.6.8 and 6.1.1.4'
    'H' 'H' 0.0000 0.0000
                         'International Tables Vol C Tables 4.2.6.8 and 6.1.1.4'
    'N' 'N' 0.0061 0.0033
                         'International Tables Vol C Tables 4.2.6.8 and 6.1.1.4'
    'O' 'O' 0.0106 0.0060
                         'International Tables Vol C Tables 4.2.6.8 and 6.1.1.4'
_computing_data_collection
;
CrysAlisPro 1.171.38.41 (Rigaku OD, 2021)
;
_computing_cell_refinement
;
CrysAlisPro 1.171.38.41 (Rigaku OD, 2021)
;
_computing_data_reduction
;
CrysAlisPro 1.171.38.41 (Rigaku OD, 2021)
;
_computing_structure_solution
;
<i>SHELXT</i>  (Sheldrick, 2015a)
;
_computing_structure_refinement
;
<i>SHELXL2018/3</i> (Sheldrick, 2015b)
;
_computing_molecular_graphics
;
Olex2 1.5-ac5-024 (Dolomanov <i>et al.</i>,  2009)
;
_computing_publication_material
;
Olex2 1.5-ac5-024 (Dolomanov <i>et al.</i>,  2009)
;
loop_
    _atom_site_type_symbol
    _atom_site_label
    _atom_site_fract_x
    _atom_site_fract_y
    _atom_site_fract_z
    _atom_site_U_iso_or_equiv
    _atom_site_adp_type
    _atom_site_calc_flag
    _atom_site_occupancy
    _atom_site_disorder_assembly
    _atom_site_disorder_group
    O O1 -0.3495(5) -0.6601(3) -0.39158(16) 0.0534(8) Uani d 1 . .
    O O2 -0.1053(4) -0.3057(4) -0.38063(17) 0.0565(8) Uani d 1 . .
    N N1 -0.5715(5) -0.4389(3) -0.43410(17) 0.0356(8) Uani d 1 . .
    N N2 -0.6265(6) -0.2617(4) -0.4206(2) 0.0390(8) Uani d 1 . .
    N N3 -0.2831(5) -0.3723(4) -0.2592(2) 0.0418(8) Uani d 1 . .
    N N4 -0.4758(7) -0.4508(6) -0.2252(2) 0.0510(10) Uani d 1 . .
    C C1 -0.7056(7) -0.5453(5) -0.4913(2) 0.0520(11) Uani d 1 . .
    H H1A -0.703336 -0.494920 -0.546990 0.078 Uiso d 1 . .
    H H1B -0.855356 -0.549500 -0.470930 0.078 Uiso d 1 . .
    H H1C -0.646056 -0.661570 -0.493510 0.078 Uiso d 1 . .
    C C2 -0.4040(6) -0.5050(5) -0.3896(2) 0.0357(9) Uani d 1 . .
    C C3 -0.2571(6) -0.3787(4) -0.3421(2) 0.0359(9) Uani d 1 . .
    C C4 -0.1283(7) -0.2793(5) -0.2043(3) 0.0661(13) Uani d 1 . .
    H H4C -0.188175 -0.166675 -0.190369 0.099 Uiso d 1 . .
    H H4D 0.010785 -0.264855 -0.232939 0.099 Uiso d 1 . .
    H H4E -0.105945 -0.345315 -0.153239 0.099 Uiso d 1 . .
    H H2A -0.763(8) -0.255(5) -0.404(2) 0.061(14) Uiso d 1 . .
    H H4A -0.537(7) -0.378(5) -0.199(2) 0.053(15) Uiso d 1 . .
    H H2B -0.621(6) -0.208(5) -0.471(2) 0.056(14) Uiso d 1 . .
    H H4B -0.432(9) -0.548(7) -0.187(3) 0.12(2) Uiso d 1 . .
loop_
    _atom_site_aniso_label
    _atom_site_aniso_U_11
    _atom_site_aniso_U_22
    _atom_site_aniso_U_33
    _atom_site_aniso_U_12
    _atom_site_aniso_U_13
    _atom_site_aniso_U_23
    O1 0.0640(19) 0.0427(15) 0.0536(18) 0.0182(15) -0.0038(16) -0.0062(13)
    O2 0.0318(15) 0.084(2) 0.0542(18) -0.0106(15) 0.0054(15) 0.0102(15)
    N1 0.0346(17) 0.0386(16) 0.0335(17) 0.0029(15) -0.0068(15) -0.0064(14)
    N2 0.0321(19) 0.0372(18) 0.048(2) 0.0026(17) 0.0011(18) 0.0011(17)
    N3 0.0361(18) 0.051(2) 0.0377(19) -0.0037(18) -0.0046(16) -0.0015(15)
    N4 0.058(3) 0.056(2) 0.039(2) -0.002(2) 0.0052(19) -0.002(2)
    C1 0.060(3) 0.055(2) 0.041(2) -0.005(2) -0.013(2) -0.011(2)
    C2 0.037(2) 0.043(2) 0.0267(19) 0.0058(19) 0.0072(19) -0.0023(17)
    C3 0.029(2) 0.044(2) 0.035(2) 0.0081(19) -0.0022(18) 0.0048(18)
    C4 0.057(3) 0.084(3) 0.057(3) -0.008(3) -0.017(3) -0.015(3)
_geom_special_details
;
 All esds (except the esd in the dihedral angle between two l.s. planes)
 are estimated using the full covariance matrix.  The cell esds are taken
 into account individually in the estimation of esds in distances, angles
 and torsion angles; correlations between esds in cell parameters are only
 used when they are defined by crystal symmetry.  An approximate (isotropic)
 treatment of cell esds is used for estimating esds involving l.s. planes.
;
loop_
    _geom_bond_atom_site_label_1
    _geom_bond_atom_site_label_2
    _geom_bond_site_symmetry_2
    _geom_bond_distance
    _geom_bond_publ_flag
    O1 C2 . 1.231(4) yes
    O2 C3 . 1.233(4) yes
    N1 N2 . 1.412(4) yes
    N1 C1 . 1.460(4) yes
    N1 C2 . 1.331(4) yes
    N2 H2A . 0.87(4) no
    N2 H2B . 0.89(4) no
    N3 N4 . 1.414(4) yes
    N3 C3 . 1.319(4) yes
    N3 C4 . 1.460(4) yes
    N4 H4A . 0.79(4) no
    N4 H4B . 0.99(5) no
    C1 H1A . 0.9599 no
    C1 H1B . 0.9601 no
    C1 H1C . 0.9600 no
    C2 C3 . 1.511(5) yes
    C4 H4C . 0.9600 no
    C4 H4D . 0.9600 no
    C4 H4E . 0.9601 no
loop_
    _geom_angle_atom_site_label_1
    _geom_angle_atom_site_label_2
    _geom_angle_atom_site_label_3
    _geom_angle_site_symmetry_1
    _geom_angle_site_symmetry_3
    _geom_angle
    _geom_angle_publ_flag
    N2 N1 C1 . . 119.9(3) yes
    C2 N1 N2 . . 117.6(3) yes
    C2 N1 C1 . . 122.4(3) yes
    N1 N2 H2A . . 109(3) no
    N1 N2 H2B . . 108(2) no
    H2A N2 H2B . . 106(4) no
    N4 N3 C4 . . 120.5(3) yes
    C3 N3 N4 . . 117.3(3) yes
    C3 N3 C4 . . 122.1(4) yes
    N3 N4 H4A . . 107(3) no
    N3 N4 H4B . . 109(3) no
    H4A N4 H4B . . 109(4) no
    N1 C1 H1A . . 109.6 no
    N1 C1 H1B . . 109.5 no
    N1 C1 H1C . . 109.4 no
    H1A C1 H1B . . 109.5 no
    H1A C1 H1C . . 109.5 no
    H1B C1 H1C . . 109.5 no
    O1 C2 N1 . . 123.8(3) yes
    O1 C2 C3 . . 118.2(3) yes
    N1 C2 C3 . . 117.7(3) yes
    O2 C3 N3 . . 124.1(4) yes
    O2 C3 C2 . . 118.7(3) yes
    N3 C3 C2 . . 116.5(3) yes
    N3 C4 H4C . . 109.4 no
    N3 C4 H4D . . 109.6 no
    N3 C4 H4E . . 109.4 no
    H4C C4 H4D . . 109.5 no
    H4C C4 H4E . . 109.5 no
    H4D C4 H4E . . 109.5 no
loop_
    _geom_torsion_atom_site_label_1
    _geom_torsion_atom_site_label_2
    _geom_torsion_atom_site_label_3
    _geom_torsion_atom_site_label_4
    _geom_torsion_site_symmetry_1
    _geom_torsion_site_symmetry_2
    _geom_torsion_site_symmetry_3
    _geom_torsion_site_symmetry_4
    _geom_torsion
    _geom_torsion_publ_flag
    O1 C2 C3 O2 . . . . 89.9(4) ?
    O1 C2 C3 N3 . . . . -81.4(4) ?
    N1 C2 C3 O2 . . . . -83.2(4) ?
    N1 C2 C3 N3 . . . . 105.5(4) ?
    N2 N1 C2 O1 . . . . 175.1(4) ?
    N2 N1 C2 C3 . . . . -12.2(4) ?
    N4 N3 C3 O2 . . . . 174.8(4) ?
    N4 N3 C3 C2 . . . . -14.4(5) ?
    C1 N1 C2 O1 . . . . -1.2(5) ?
    C1 N1 C2 C3 . . . . 171.6(3) ?
    C4 N3 C3 O2 . . . . -1.4(6) ?
    C4 N3 C3 C2 . . . . 169.4(3) ?
loop_
    _geom_hbond_atom_site_label_d
    _geom_hbond_atom_site_label_h
    _geom_hbond_atom_site_label_a
    _geom_hbond_site_symmetry_d
    _geom_hbond_site_symmetry_h
    _geom_hbond_site_symmetry_a
    _geom_hbond_distance_dh
    _geom_hbond_distance_ha
    _geom_hbond_distance_da
    _geom_hbond_angle_dha
    _geom_hbond_publ_flag
    C1 H1C O1 ? ? 4_434 0.96 2.58 3.042(4) 110 yes
    N2 H2A O2 . . 1_455 0.87(5) 2.13(5) 2.977(4) 164(4) yes
    N2 H2B O2 . . 4_444 0.90(3) 2.35(3) 3.182(4) 155(3) yes
    N4 H4A O1 . . 3_454 0.79(4) 2.30(4) 3.075(5) 169(4) yes
    N4 H4B N2 . . 3_444 0.99(5) 2.38(5) 3.367(5) 170(4) yes
_shelx_space_group_comment
;
The symmetry employed for this shelxl refinement is uniquely defined
by the following loop, which should always be used as a source of
symmetry information in preference to the above space-group names.
They are only intended as comments.
;
_shelx_estimated_absorpt_T_min     ?
_shelx_estimated_absorpt_T_max     ?
_shelx_hkl_file
;
   0   0  -2 14236.4 562.420   2
   0   0   2 14845.6 571.674   2
   0   0   2 14260.8 634.003   1
   0   0  -2 14292.3 631.602   1
   0   0   3 185.425 142.491   1
   0   0  -3 330.145 150.022   2
   0   0   3 266.073 133.413   2
   0   0  -3 438.754 189.296   1
   0   0  -4 43220.0 1377.23   2
   0   0  -4 44015.8 1568.82   1
   0   0   4 43637.8 1552.81   1
   0   0   4 43962.7 1393.15   2
   0   0   5-64.9935 116.789   2
   0   0   5 323.324 234.470   1
   0   0  -5-37.7679 154.204   1
   0   0   6 319414. 5192.33   1
   0   0   6 331867. 4710.87   2
   0   0  -6 322515. 5238.72   1
   0   0   7 420.933 367.571   1
   0   0   7 224.830 245.803   2
   0   0  -7-146.805 170.457   1
   0   0   8 100992. 3057.87   2
   0   0   8 104189. 3464.34   1
   0   0   9 331.659 272.168   2
   0   0   9-139.205 174.642   1
   0   0  10 23514.5 1881.09   1
   0   0  11 333.626 314.005   1
   0   0  12 1644.63 581.011   1
   0   0  13-119.079 351.984   1
   0   0  14 1015.46 598.351   1
   0   0  15-63.5984 337.534   1
   0   0  16 1908.73 694.184   1
   0   0  17 566.227 548.848   1
   0   0  18 9707.29 1706.99   1
   0   0  19 401.574 438.418   1
   0   1   0 18.2357 57.5133   1
   0  -1  -1 94296.8 1451.64   1
   0   1   1 94806.4 1444.43   1
   0   1  -1 96746.5 1671.66   2
   0   1  -2 607361. 4876.90   2
   0   1  -2 609284. 4661.97   1
   0  -1  -2 614722. 4381.61   1
   0   1   2 600844. 4283.22   1
   0  -1   2 615800. 4919.66   2
   0   1   3 243.253 153.532   1
   0   1  -3-106.569 127.354   1
   0  -1   3 90.9631 113.751   2
   0   1  -3 158.747 131.974   2
   0  -1  -3 44.8355 95.9880   1
   0  -1   3 81.5473 131.672   1
   0   1   4 255021. 3801.33   1
   0   1  -4 251536. 3989.29   1
   0  -1   4 253845. 3936.05   2
   0   1  -4 250676. 3920.68   2
   0  -1  -4 251513. 3774.46   1
   0  -1   4 251473. 3961.72   1
   0  -1  -5 198588. 3755.23   1
   0   1   5 196793. 3705.39   1
   0  -1   5 201233. 3794.61   2
   0  -1   5 193919. 3846.58   1
   0   1  -5 199389. 3917.61   1
   0   1  -5 197093. 3800.19   2
   0   1   6 106170. 2981.25   1
   0  -1  -6 112912. 3136.20   1
   0  -1   6 112425. 3207.19   1
   0   1  -6 105724. 2989.20   2
   0   1   6 109412. 2437.48   2
   0   1  -6 107156. 3102.41   1
   0  -1   6 105496. 2972.40   2
   0  -1   7 131.898 218.569   2
   0   1  -7 180.306 129.870   1
   0  -1   7 184.717 239.046   1
   0   1   7 336.180 182.564   2
   0   1  -7 90.0974 233.560   2
   0  -1  -7 431.720 311.250   1
   0   1   7-3.71813 209.556   1
   0  -1   8 533.763 334.299   2
   0   1   8 565.965 298.473   1
   0  -1   8 222.213 244.744   1
   0   1  -8 197.130 180.404   2
   0   1   8 737.122 269.290   2
   0   1   9 34268.3 1744.31   2
   0   1  -9 35146.5 2071.89   2
   0   1   9 36377.3 2154.73   1
   0  -1   9 36753.4 2246.98   1
   0   1  10 210.484 192.024   2
   0   1  10-54.7798 231.123   1
   0  -1  10 393.186 330.869   1
   0  -1  11 1598.50 576.068   1
   0   1  11 1748.19 582.442   1
   0   1  12 6380.75 1099.05   1
   0  -1  12 6835.94 1176.25   1
   0  -1  13 14085.3 1707.30   1
   0   1  13 14956.2 1723.62   1
   0   1  14-24.1645 313.126   1
   0  -1  14 331.807 446.426   1
   0   1  15 573.219 483.027   1
   0  -1  15 217.202 415.943   1
   0   1  16 1296.75 630.522   1
   0  -1  16 775.127 390.317   1
   0   1  17 1859.77 791.171   1
   0  -1  17 986.840 562.203   1
   0   1  18 3052.30 1044.30   1
   0   1  19 3353.18 1117.62   1
   0   1  20 5099.27 1378.51   1
   0   2   0 5822.99 494.091   1
   0  -2  -1 436359. 4202.04   1
   0   2   1 438030. 4164.94   1
   0  -2  -2 18050.1 899.806   1
   0   2  -2 18007.3 1051.51   2
   0   2   2 17192.8 881.207   1
   0  -2  -3 83520.9 2106.37   1
   0   2   3 86836.2 2129.71   1
   0   2  -3 83973.1 2431.97   2
   0  -2   4 160334. 3598.57   2
   0  -2  -4 161501. 3215.91   1
   0   2  -4 160097. 3616.92   2
   0   2   4 160236. 3152.44   1
   0   2  -4 162429. 3466.70   1
   0  -2   5 30821.4 1681.13   2
   0   2  -5 26894.7 1603.42   2
   0   2  -5 28384.1 1600.21   1
   0  -2  -5 28310.8 1469.77   1
   0   2   5 26287.5 1418.25   1
   0  -2  -6 9144.23 908.378   1
   0   2   6 9218.30 905.902   1
   0   2  -6 8864.31 968.030   2
   0   2  -6 8672.60 954.123   1
   0  -2   6 9077.04 969.276   2
   0  -2  -7 963.442 325.074   1
   0   2  -7 833.862 356.976   2
   0   2   7 1439.62 418.793   1
   0   2   8 2294.86 518.125   1
   0   2   8 2462.85 419.641   2
   0   2  -8 1979.14 527.362   2
   0   2   9 5261.27 831.301   1
   0   2  -9 5645.50 954.750   2
   0   2   9 5862.99 679.254   2
   0   2  10 4758.12 863.992   1
   0   2 -10 4387.51 866.408   2
   0   2  10 4325.88 632.037   2
   0   2 -11 51239.2 2944.08   2
   0   2  11 52999.5 2311.10   2
   0   2  11 55605.6 3010.46   1
   0   2 -12 1745.36 642.995   2
   0   2  12 1377.72 560.448   1
   0   2  13 3027.05 821.876   1
   0   2  14 654.442 416.001   1
   0   2  15 817.366 529.803   1
   0   2  16 567.558 512.851   1
   0   2  17 709.709 751.344   1
   0   2  18 9467.72 1717.66   1
   0   2  19-485.209 462.041   1
   0   2  20-113.467 335.185   1
   0   3   0 263.237 243.084   1
   0   3  -1 33545.8 1481.42   1
   0   3   1 37860.2 1490.01   1
   0  -3  -1 37697.0 1486.28   1
   0  -3  -2 104772. 2549.40   1
   0   3  -2 102696. 2915.37   2
   0   3   2 102543. 2522.06   1
   0   3   3 17850.8 1098.63   1
   0  -3  -3 16536.1 1056.10   1
   0   3  -3 14642.0 1195.87   2
   0   3   4 5131.36 631.683   1
   0   3  -4 5643.58 773.998   2
   0  -3  -4 5893.39 675.456   1
   0  -3  -5 14283.1 1111.54   1
   0   3  -5 13541.4 1176.92   1
   0   3  -5 12813.0 1219.96   2
   0   3   5 11862.2 1010.26   1
   0   3  -6 27490.3 1879.16   2
   0  -3  -6 26904.1 1623.92   1
   0   3   6 28252.3 1654.01   1
   0   3   7 2065.06 502.261   1
   0   3  -7 3187.22 729.948   2
   0  -3  -7 1811.02 484.738   1
   0   3   8 10986.6 1164.56   1
   0   3  -8 10794.0 1291.76   2
   0   3  -9 46268.0 2766.27   2
   0   3   9 45112.2 2469.01   1
   0   3  10 11106.9 1307.22   1
   0   3 -10 12229.6 1520.65   2
   0   3  10 10884.1 940.662   2
   0   3  11 4710.07 917.438   1
   0   3  11 4499.60 645.489   2
   0   3 -11 3867.26 929.497   2
   0   3 -12 2321.04 746.811   2
   0   3  12 2896.97 792.367   1
   0   3 -13 318.709 299.225   2
   0   3  13 552.695 410.217   1
   0   3  14 3666.40 949.029   1
   0   3  15 893.516 518.606   1
   0   3  16 4281.65 1087.94   1
   0   3  17-108.703 395.914   1
   0   3  18 1135.53 667.480   1
   0   3  19 1727.37 850.459   1
   0   4   0 7999.09 836.525   1
   0   4  -1 5063.50 704.670   2
   0   4  -1 4800.56 675.086   1
   0   4   1 7196.94 774.495   1
   0   4  -2 41250.9 2093.50   2
   0   4   2 44518.1 1896.34   1
   0  -4  -2 44999.5 1889.26   1
   0   4  -3-7.49731 185.537   2
   0   4   3 442.568 244.726   1
   0  -4  -3 259.381 210.608   1
   0   4  -4 1332.69 425.222   2
   0  -4  -4 864.564 311.359   1
   0   4   4 952.572 336.926   1
   0  -4  -5 22014.7 1484.95   1
   0   4  -5 20831.6 1723.06   2
   0   4   5 21618.6 1456.07   1
   0   4   6 6337.03 833.399   1
   0   4  -6 5321.25 957.377   2
   0  -4  -6 6818.32 873.483   1
   0   4   7 2143.14 505.438   1
   0   4  -7 1524.89 518.191   2
   0   4  -8 4944.88 1021.64   2
   0   4   8 5562.60 875.074   1
   0   4  -9 3722.50 895.731   2
   0   4   9 1054.67 460.348   1
   0   4  10 28455.9 2133.37   1
   0   4 -10 24520.5 2237.22   2
   0   4 -11 7478.28 1310.90   2
   0   4  11 10889.1 1380.93   1
   0   4  12 2767.55 744.149   1
   0   4 -12 3725.84 981.146   2
   0   4  13 2006.18 675.875   1
   0   4 -13 1600.85 664.782   2
   0   4  14 8501.28 1404.14   1
   0   4 -14 3501.82 1031.07   2
   0   4  15-572.931 416.433   1
   0   4  16 38.4159 287.779   1
   0   4  17 989.774 468.720   1
   0   4  18 58.3997 303.354   1
   0   4  19 586.678 454.434   1
   0   5   0 21.3313 266.019   2
   0   5   0-19.3655 167.385   1
   0   5  -1 19662.3 1565.25   2
   0   5  -1 17898.1 1400.69   1
   0   5   1 20867.7 1455.36   1
   0   5   2 13290.6 1159.53   1
   0   5  -2 12250.9 1185.64   1
   0   5  -2 12020.8 1247.70   2
   0   5  -3 878.095 365.422   1
   0   5   3 898.944 326.537   1
   0   5  -3 1966.54 571.618   2
   0  -5  -3 2564.95 539.219   1
   0  -5  -4 12917.5 1194.50   1
   0   5   4 13378.2 1211.09   1
   0   5  -4 13287.9 1446.56   2
   0   5  -5 108536. 4208.81   2
   0   5   5 100287. 3378.03   1
   0   5  -6 37310.7 2624.39   2
   0   5   6 35571.8 2080.38   1
   0   5  -7 8883.54 1335.67   2
   0   5   7 11099.4 1216.18   1
   0   5  -8 10661.5 1469.61   2
   0   5   8 9952.64 1205.88   1
   0   5  -9 12319.2 1640.60   2
   0   5   9 12544.6 1411.12   1
   0   5 -10 4757.42 1097.03   2
   0   5  10 5402.14 1002.99   1
   0   5  11 5893.75 1050.00   1
   0   5 -11 5649.03 1219.76   2
   0   5  12 9265.51 1365.46   1
   0   5 -12 7606.01 1504.59   2
   0   5 -13 3541.84 1131.02   2
   0   5  13 3202.85 831.551   1
   0   5 -14 1866.55 793.131   2
   0   5  14 2453.56 783.230   1
   0   5 -15 3150.98 1020.16   2
   0   5  15 2904.88 905.354   1
   0   5  16 1018.24 531.862   1
   0   5  17 429.224 638.555   1
   0   5  18 404.716 467.522   1
   0   6   0 308.205 277.511   1
   0   6   0 57.0797 174.699   2
   0   6   1 2296.02 574.413   2
   0   6  -1 2429.54 576.036   1
   0   6   1 1660.53 479.365   1
   0   6  -1 2351.13 662.468   2
   0   6   2 273.327 255.128   1
   0   6   2 599.479 402.307   2
   0   6  -2 923.908 451.325   1
   0   6  -2 162.358 193.938   2
   0   6  -3 10478.5 1340.28   2
   0   6  -3 8630.95 1127.26   1
   0   6   3 10454.3 1134.33   1
   0   6  -4 13740.8 1474.75   1
   0   6  -4 15346.5 1665.07   2
   0   6   4 15725.8 1419.50   1
   0   6   5 3251.57 675.906   1
   0   6  -5 2096.75 694.930   2
   0   6  -6 312.050 355.681   2
   0   6   6 630.964 373.535   1
   0   6  -7 3028.22 874.683   2
   0   6   7 1435.02 503.980   1
   0   6  -8 18708.0 2126.86   2
   0   6   8 20630.0 1811.36   1
   0   6  -9 13369.8 1854.71   2
   0   6   9 14832.1 1589.16   1
   0   6  10 6225.02 1114.05   1
   0   6 -10 5769.21 1275.18   2
   0   6 -11 978.023 730.240   2
   0   6  11 2216.26 720.856   1
   0   6  12 2585.74 742.377   1
   0   6 -12 2423.22 881.804   2
   0   6  13 10660.0 1545.32   1
   0   6 -13 5994.83 1478.73   2
   0   6  14 11410.3 1661.52   1
   0   6 -14 12352.2 2046.02   2
   0   6  15 706.045 584.172   1
   0   6 -15 600.264 669.808   2
   0   7   0 733.021 418.871   1
   0   7   0 243.803 361.287   2
   0   7  -1 9965.49 1337.30   2
   0   7   1 9719.38 1253.17   2
   0   7   1 10907.8 1255.92   1
   0   7  -1 8616.55 1147.53   1
   0   7  -2 1964.62 602.882   1
   0   7   2 1711.25 559.168   1
   0   7   2 2158.43 632.870   2
   0   7  -2 1586.35 588.260   2
   0   7  -3 946.482 613.399   2
   0   7   3 898.711 397.783   1
   0   7  -3 969.990 485.398   1
   0   7   3 580.375 296.235   2
   0   7  -4 8750.08 1235.41   1
   0   7   4 7089.59 1023.79   1
   0   7  -4 11948.2 1598.46   2
   0   7   4 8313.80 1030.58   2
   0   7   5 206.916 280.211   1
   0   7  -5 257.190 320.462   1
   0   7  -5 114.049 332.570   2
   0   7   5 264.419 225.688   2
   0   7   6 2435.40 640.314   1
   0   7  -6 1482.96 707.000   2
   0   7  -6 2353.67 690.983   1
   0   7   7 942.175 454.361   1
   0   7  -7-334.351 485.471   2
   0   7  -8 2151.17 814.219   2
   0   7   8 3672.02 839.369   1
   0   7  -9 3377.03 1062.65   2
   0   7   9 4570.15 955.690   1
   0   7 -10 4840.23 1223.09   2
   0   7 -11 1221.62 702.278   2
   0   7 -12 4158.36 1275.06   2
   0   7 -13 2478.64 1015.44   2
   0   8   0 819.682 525.805   2
   0   8   0 1062.55 484.296   1
   0   8  -1 2135.76 737.513   2
   0   8   1 2255.49 643.702   1
   0   8  -1 1412.29 535.236   1
   0   8   1 2373.45 706.450   2
   0   8   2 2156.12 665.352   2
   0   8  -2 3630.07 962.602   2
   0   8  -2 1877.61 625.743   1
   0   8  -3 6100.62 1097.06   1
   0   8  -3 5447.12 1183.63   2
   0   8  -4 1463.08 685.061   2
   0   8  -4 880.328 429.970   1
   0   8  -5 1358.13 650.627   2
   0   8  -5 435.991 417.605   1
   0   8  -6 603.327 463.809   1
   0   8  -6 316.692 423.502   2
   0   8  -7 1138.88 775.373   2
   0   8  -7 1155.58 565.979   1
   0   8  -8 2244.94 936.629   2
   0   8  -8-76.2672 204.915   1
   0   8  -9-76.4320 363.265   2
   0   8 -10 986.375 664.992   2
   0   8 -11 2679.40 1026.46   2
   0   9   0 440.535 513.977   2
   0   9  -1 805.895 478.033   2
   0   9  -2 377.860 399.499   2
   0   9  -3 308.895 338.844   2
   0   9  -4 1176.72 572.328   2
   0   9  -5 1041.79 606.760   2
   0   9  -6 528.783 483.121   2
   0   9  -7 1433.90 774.492   2
   0   9  -8 165.200 371.023   2
   0  10  -4 708.449 641.698   2
   0  10  -5-276.135 576.977   2
   1   0   0 27.7991 104.515   1
  -1   0   0 33.4564 126.442   1
   1   0   1 190090. 2533.67   1
  -1   0  -1 185940. 2530.86   1
   1   0   2 124689. 2306.95   1
  -1   0  -2 127575. 2361.78   1
  -1   0  -3 113667. 2469.71   1
   1   0   3 115636. 2502.50   1
  -1   0  -4 28591.9 1401.52   1
   1   0   4 31622.6 1460.48   1
   1   0  -4 28566.3 1311.14   1
  -1   0  -5 201401. 4019.22   1
   1   0   5 192167. 3932.94   1
   1   0  -5 197268. 3239.82   2
   1   0  -5 201233. 3831.24   1
   1   0   6 326486. 5509.51   1
  -1   0  -6 326989. 5587.34   1
   1   0  -6 321571. 4546.99   2
   1   0  -6 326359. 5322.03   1
   1   0  -7 36855.8 1661.46   2
   1   0  -7 36468.5 1913.30   1
  -1   0   7 34806.7 1846.48   1
   1   0   7 34521.6 1937.31   1
  -1   0  -7 37278.6 2038.05   1
   1   0   8 694.367 408.905   1
   1   0  -8 481.088 268.963   2
  -1   0   8 406.547 258.373   1
   1   0   8 282.314 313.153   2
   1   0   9 16125.8 1483.33   1
   1   0  -9 14750.7 1206.88   2
  -1   0   9 14389.6 1359.86   1
   1   0 -10 35600.8 1964.77   2
  -1   0  10 35039.1 2242.10   1
   1   0  10 35054.6 2330.20   1
  -1   0  11 10372.3 1295.41   1
   1   0  11 9576.64 1303.84   1
   1   0 -11 9042.95 1053.25   2
  -1   0  12 623.136 461.301   1
   1   0  12 1338.82 567.643   1
   1   0  13 671.060 482.794   1
  -1   0  13 1860.43 644.598   1
   1   0  14 313.434 394.137   1
  -1   0  14-303.723 307.820   1
   1   0  15 1273.71 689.605   1
   1   0  16 31433.6 2905.41   1
   1   0  17 396.157 566.363   1
   1   0  18 1199.66 773.633   1
   1   0  19 2423.31 977.577   1
   1  -1  19 1726.83 812.823   1
   1  -1  18 948.393 635.942   1
  -1   1  18 537.244 502.035   1
   1  -1  17 1139.16 623.877   1
  -1   1  17 1363.08 714.121   1
  -1   1  16 7009.47 1349.54   1
   1  -1  16 6489.37 1348.81   1
  -1   1  15 2209.89 720.365   1
   1  -1  15 2787.19 865.500   1
  -1   1  14 16121.7 1829.54   1
   1   1 -14 12673.6 1529.45   2
   1  -1  14 13323.6 1764.77   1
   1   1 -13 3366.26 783.893   2
   1  -1  13 1851.39 657.605   1
  -1   1  13 1797.30 707.127   1
  -1   1  12 6724.75 1127.23   1
   1  -1  12 6460.47 1112.57   1
   1   1 -12 7091.73 1066.34   2
  -1   1  11 10403.7 1300.14   1
   1  -1  11 8985.51 1275.19   1
   1   1 -11 11010.8 1270.29   2
   1   1 -10 39240.5 2271.90   2
  -1   1  10 38136.7 2319.65   1
   1  -1  10 38612.3 2480.60   1
  -1   1   9 43248.2 2320.78   1
   1   1  -9 47124.0 2346.24   2
   1  -1   9 51384.8 2669.07   1
   1  -1   8 30019.9 1912.11   1
   1   1  -8 28787.2 1777.15   2
  -1   1   8 28043.0 1742.75   1
   1   1  -7 6516.28 800.976   2
  -1   1   7 7563.07 847.807   1
   1  -1   7 8004.42 946.464   1
   1  -1   7 6086.89 839.857   2
   1  -1   6 162463. 3858.27   1
   1  -1   6 170020. 4053.05   2
   1   1  -6 164398. 3731.56   2
  -1  -1  -6 167561. 4108.94   1
   1   1  -6 167931. 4125.81   1
  -1   1   6 173558. 3689.98   1
   1   1  -5 110299. 3070.63   1
   1  -1   5 113920. 2968.36   1
   1   1  -5 107879. 2838.95   2
   1  -1   5 112265. 3085.74   2
  -1   1   5 112710. 2696.99   1
  -1  -1  -5 114168. 3158.75   1
   1  -1   4 120724. 2778.22   1
  -1   1   4 120591. 2454.72   1
  -1  -1  -4 122745. 3059.65   1
   1  -1   4 127468. 3046.34   2
  -1   1   3 286514. 3153.03   1
  -1  -1  -3 284798. 4287.89   1
   1  -1   3 281898. 3732.69   1
   1  -1   2 314205. 3398.06   1
  -1  -1  -2 321687. 4252.08   1
   1  -1   1 275909. 2520.06   1
   1   1  -1 282170. 3800.06   1
  -1  -1  -1 280468. 3763.58   1
   1   1   0 124739. 2504.06   1
  -1  -1   0 121394. 2422.23   1
  -1   1  -1 273116. 2496.27   1
   1   1   1 278513. 3768.32   1
   1   1   2 316685. 4203.27   1
   1  -1  -2 322407. 2679.48   1
  -1   1  -2 311642. 3425.38   1
  -1   1  -3 289458. 3834.87   1
   1   1   3 280409. 4276.41   1
   1  -1  -3 288922. 3177.28   1
   1  -1  -4 122446. 2466.77   1
   1  -1  -4 123639. 1621.07   2
   1   1   4 127337. 3067.23   1
  -1   1  -4 125292. 2836.84   1
   1  -1  -5 110756. 2667.41   1
  -1   1  -5 113076. 3002.06   1
   1  -1  -5 110461. 1841.61   2
   1   1   5 110744. 3070.96   1
   1  -1  -6 165054. 3626.85   1
  -1   1  -6 168607. 3990.66   1
   1  -1  -6 165948. 2623.55   2
   1   1   6 176714. 4196.44   1
  -1   1  -7 7383.21 914.098   1
   1  -1  -7 6072.04 773.616   1
   1  -1  -7 7105.45 617.380   2
   1   1   7 6140.25 863.596   1
   1  -1  -8 30143.3 1824.93   1
   1   1   8 29677.6 1936.41   1
   1   1   9 50356.9 2653.53   1
   1   1  10 43655.3 2621.58   1
   1   1  11 11839.0 1422.43   1
   1   1  12 7638.44 1222.00   1
   1   1  13 1358.64 690.455   1
   1   1  14 12027.8 1650.83   1
   1   1  15 3118.95 896.189   1
   1   1  16 5953.97 1332.65   1
   1   1  17 703.106 505.438   1
   1   1  18 721.610 594.505   1
   1   1  19 1392.69 713.615   1
  -1   2  20-333.783 559.310   1
  -1   2  19 2279.00 921.285   1
  -1   2  18 3167.01 982.545   1
   1  -2  18 2150.65 878.418   1
   1  -2  17 2354.62 851.095   1
  -1   2  17 2268.35 822.124   1
  -1   2  16 1986.60 765.915   1
   1  -2  16 470.150 413.100   1
  -1   2  15 3148.32 880.856   1
   1  -2  15 3576.83 1020.87   1
   1   2 -15 1614.51 622.747   2
   1  -2  14 3373.97 951.380   1
  -1   2  14 5081.54 1071.03   1
   1   2 -14 4485.96 986.652   2
   1  -2  13 14055.3 1764.86   1
   1   2 -13 15215.7 1737.52   2
  -1   2  13 15339.8 1715.18   1
  -1   2  12 3391.77 771.129   1
   1   2 -12 3250.46 815.501   2
   1  -2  12 4085.94 965.127   1
   1  -2  11 13190.6 1549.66   1
  -1   2  11 11958.6 1353.05   1
   1   2 -11 14553.7 1566.68   2
   1   2 -10 27032.7 2041.65   2
  -1   2  10 27402.3 1935.58   1
   1  -2  10 27668.8 2108.06   1
  -1   2   9 1731.18 507.220   1
   1   2  -9 1885.51 614.299   2
   1  -2   9 1192.59 507.627   1
   1   2  -8 34288.4 2102.19   2
  -1   2   8 34479.6 1904.79   1
   1  -2   8 34292.6 2105.56   1
  -1   2   7 42506.3 1950.45   1
   1  -2   7 40788.9 2150.34   1
   1   2  -7 44761.3 2299.24   2
  -1  -2  -6 22826.4 1591.98   1
   1   2  -6 22622.5 1577.29   2
  -1   2   6 23896.8 1325.66   1
   1  -2   6 22864.1 1494.02   1
   1  -2   5 74972.7 2728.32   2
  -1   2   5 75173.3 2121.73   1
  -1  -2  -5 76254.2 2752.93   1
   1  -2   5 72532.8 2432.73   1
   1  -2   4 91670.3 2497.47   1
  -1   2   4 92514.2 2043.00   1
   1  -2   4 91557.7 2824.42   2
  -1  -2  -4 91588.9 2847.10   1
   1  -2   3 12903.3 997.579   2
   1  -2   3 11822.3 797.958   1
  -1  -2  -3 10817.4 943.429   1
  -1   2   3 11715.2 612.109   1
  -1   2   2 14972.9 525.678   1
   1  -2   2 15625.1 1012.09   2
  -1  -2  -2 16360.2 1093.94   1
   1  -2   2 16813.6 805.616   1
   1  -2   1 219848. 3426.90   2
  -1  -2  -1 219078. 3944.87   1
   1   2  -1 211791. 3874.90   1
   1  -2   0 692.920 210.206   2
  -1  -2   0 1150.18 303.013   1
   1   2   0 821.373 287.962   1
  -1   2  -1 215989. 2335.56   1
  -1   2  -1 218950. 3398.06   2
   1  -2  -1 219144. 2517.01   2
   1   2   1 216652. 3859.75   1
   1  -2  -2 15845.7 546.371   1
  -1   2  -2 15462.7 781.531   1
  -1   2  -2 13942.3 970.778   2
   1   2   2 16215.2 1098.67   1
   1   2   3 10336.3 915.380   1
   1  -2  -3 12462.8 633.048   1
  -1   2  -3 12767.2 828.990   1
  -1   2  -3 11849.3 948.052   2
  -1   2  -4 91147.3 2487.56   1
   1   2   4 91990.0 2842.88   1
   1  -2  -4 92262.0 2059.69   1
   1   2   5 77852.4 2733.96   1
  -1   2  -5 74711.2 2467.11   1
   1  -2  -5 74347.8 2123.20   1
   1  -2  -6 23907.3 1347.26   1
   1   2   6 24507.8 1633.13   1
  -1   2  -6 23822.5 1537.21   1
   1   2   7 45986.3 2356.69   1
   1  -2  -7 46203.1 2049.04   1
   1  -2  -8 36106.5 1970.55   1
   1   2   8 33686.1 2137.77   1
   1   2   9 564.379 296.132   1
   1   2  10 30283.9 2210.34   1
   1   2  11 11465.0 1443.47   1
   1   2  12 4778.22 1019.67   1
   1   2  13 15235.5 1793.65   1
   1   2  14 3750.76 990.897   1
   1   2  15 3856.26 989.264   1
   1   2  16 370.875 328.170   1
   1   2  17 2486.15 917.742   1
   1   2  18 1199.74 640.396   1
   1   2  19 3623.62 1167.26   1
  -1   3  20 812.085 659.513   1
  -1   3  19 1832.32 773.273   1
  -1   3  18 1150.73 650.428   1
   1   3 -17 1587.83 804.804   2
  -1   3  17 1724.24 778.939   1
   1   3 -16 1915.43 742.444   2
  -1   3  16 1009.01 569.613   1
   1   3 -15 4324.67 1091.27   2
  -1   3  15 4147.57 985.890   1
   1   3 -14 4536.32 1072.69   2
  -1   3  14 5286.01 1079.20   1
  -1   3  13 13431.8 1593.47   1
   1   3 -13 9705.66 1481.09   2
   1   3 -12 2099.66 787.596   2
  -1   3  12 2830.15 767.546   1
  -1   3  11 11888.5 1362.35   1
   1  -3  11 9283.61 1307.50   1
   1   3 -11 10073.8 1420.57   2
   1  -3  10 4203.85 860.045   1
   1   3 -10 3290.11 838.374   2
  -1   3  10 3937.72 728.987   1
  -1   3   9 7282.42 947.161   1
   1   3  -9 8613.44 1207.55   2
  -1   3   8 44485.9 2145.75   1
   1   3  -8 40058.2 2478.12   2
  -1   3   7 10906.0 993.781   1
   1   3  -7 11220.1 1271.36   2
   1   3  -6 13901.2 1351.06   2
  -1   3   6 13081.7 987.641   1
  -1   3   5 35838.9 1499.86   1
  -1  -3  -4 20897.1 1487.02   1
  -1   3   4 19971.2 994.955   1
   1  -3   4 22423.8 1532.37   2
  -1   3   3 2837.18 339.617   1
   1  -3   3 3031.39 546.820   2
  -1  -3  -3 2225.40 493.470   1
  -1   3   3 2888.25 267.273   2
  -1  -3  -2 1492.34 420.547   1
  -1   3   2 763.588 196.856   2
   1  -3   2 922.222 306.829   2
  -1   3   2 998.564 177.082   1
   1   3  -2 983.213 328.056   1
  -1   3   1 27084.7 855.985   1
   1  -3   1 26976.9 1377.11   2
  -1  -3  -1 30894.6 1660.28   1
   1   3  -1 28808.7 1629.65   1
  -1   3   1 29646.7 1180.86   2
  -1   3   0 288886. 4160.10   2
  -1   3   0 287603. 2977.69   1
   1   3   0 293825. 5238.78   1
  -1   3  -1 29576.1 1065.10   1
  -1   3  -1 27830.2 1406.29   2
   1   3   1 28955.8 1610.82   1
   1   3   2 707.974 316.736   1
   1  -3  -2 1354.08 206.792   1
  -1   3  -2 1393.78 388.997   2
  -1   3  -2 939.027 224.776   1
   1   3   3 2821.09 557.402   1
  -1   3  -3 3360.99 472.028   1
   1  -3  -3 2447.06 314.489   1
  -1   3  -3 2264.88 500.785   2
   1   3   4 20586.8 1459.72   1
  -1   3  -4 22626.1 1316.78   1
   1  -3  -4 20187.3 1012.70   1
  -1   3  -4 18390.4 1405.17   2
  -1   3  -5 34820.5 2047.77   2
  -1   3  -5 37913.3 1847.54   1
   1   3   5 39211.8 2093.09   1
   1  -3  -5 40180.4 1594.14   1
   1   3   6 11996.0 1210.45   1
   1  -3  -6 12272.9 982.897   1
  -1   3  -6 14533.2 1245.60   1
  -1   3  -6 12224.7 1278.47   2
  -1   3  -7 9809.18 1203.27   2
   1   3   7 11264.4 1219.15   1
   1  -3  -7 10018.0 961.372   1
   1  -3  -8 41182.4 2095.72   1
   1   3   8 44294.9 2523.80   1
  -1   3  -8 42582.8 2584.85   2
   1   3   9 8292.39 1163.15   1
   1   3  10 3498.50 842.130   1
   1   3  11 9379.21 1322.81   1
   1   3  12 2979.41 812.239   1
   1   3  13 13593.4 1744.95   1
   1   3  14 5144.64 1138.99   1
   1   3  15 4379.23 1072.41   1
   1   3  16 131.212 403.352   1
   1   3  17 1523.90 621.954   1
   1   3  18 539.813 547.997   1
   1   3  19-171.465 367.786   1
  -1   4  19 778.831 611.658   1
  -1   4  18 1860.71 805.383   1
  -1   4  17 908.021 548.135   1
   1   4 -17 687.394 588.353   2
   1   4 -16 294.839 589.051   2
  -1   4  16 1044.18 592.345   1
   1   4 -15 632.286 602.792   2
  -1   4  15 865.535 481.822   1
  -1   4  14 8508.01 1346.95   1
   1   4 -14 8653.96 1561.48   2
  -1   4  13 615.504 392.143   1
   1   4 -13 675.608 565.618   2
  -1   4  12 7010.01 1104.26   1
   1   4 -12 6859.08 1305.21   2
  -1   4  11 4590.00 839.359   1
   1   4 -11 5769.14 1193.87   2
   1   4 -10 1183.89 567.066   2
  -1   4  10 945.962 413.391   1
  -1   4   9 6559.74 905.711   1
   1   4  -9 4919.61 964.184   2
  -1   4   8 3515.00 641.628   1
   1   4  -8 2250.82 701.373   2
   1   4  -7 3910.38 808.122   2
  -1   4   7 4467.35 673.357   1
  -1   4   6 22740.4 1371.02   1
   1   4  -6 24149.4 1953.05   2
  -1   4   5 3999.84 298.277   2
  -1   4   5 4385.67 561.587   1
   1   4  -5 4444.24 842.423   2
  -1   4   4 5686.79 441.264   2
  -1   4   4 4633.14 537.141   1
  -1   4   3 16198.8 901.991   1
  -1   4   3 16585.0 874.234   2
   1   4  -3 18358.3 1522.34   1
  -1   4   2 51778.2 1540.90   1
  -1   4   2 55129.2 1751.42   2
   1   4  -2 58088.4 2624.24   1
  -1   4   1 5430.10 614.686   2
   1   4  -1 5161.95 801.284   1
  -1  -4  -1 5991.61 830.906   1
  -1   4   1 5524.35 499.002   1
  -1   4   0 162487. 3592.40   2
   1   4   0 163831. 4349.46   1
  -1   4   0 165691. 2911.03   1
  -1   4  -1 5756.21 739.502   2
  -1   4  -1 4913.69 534.300   1
   1   4   1 5976.47 820.064   1
  -1   4  -2 52657.2 1858.48   1
  -1   4  -2 53529.1 2361.18   2
   1   4   2 51993.0 2419.99   1
   1  -4  -3 17397.1 944.111   1
  -1   4  -3 17676.2 1166.91   1
   1   4   3 16601.9 1400.16   1
  -1   4  -3 18248.0 1448.63   2
  -1   4  -4 5566.39 889.814   2
  -1   4  -4 4935.75 681.112   1
   1   4   4 5152.56 792.565   1
   1  -4  -4 5640.81 588.110   1
  -1   4  -5 4741.01 697.710   1
  -1   4  -5 4755.68 828.558   2
   1  -4  -5 4208.61 555.937   1
   1   4   5 5774.80 893.532   1
   1  -4  -6 23619.4 1407.81   1
  -1   4  -6 22823.0 1867.32   2
   1   4   6 25389.5 1862.04   1
   1   4   7 4248.08 802.319   1
  -1   4  -7 4922.82 929.231   2
   1  -4  -7 6140.45 781.368   1
  -1   4  -8 3072.58 798.950   2
   1   4   8 3147.44 710.397   1
   1   4   9 6642.19 1081.00   1
  -1   4  -9 4862.41 997.167   2
  -1   4 -10 858.535 494.995   2
   1   4  10 1506.62 582.148   1
   1   4  11 5650.95 1071.36   1
   1   4  12 7049.87 1267.14   1
   1   4  13 1400.77 597.915   1
   1   4  14 9330.99 1531.11   1
   1   4  15 896.166 648.094   1
   1   4  16 406.590 390.625   1
   1   4  17 462.322 269.852   1
   1   4  18 1677.23 728.709   1
   1   5 -16 1135.45 776.540   2
  -1   5  15 384.487 403.778   1
   1   5 -15 668.109 583.513   2
  -1   5  14 2574.46 771.160   1
   1   5 -14 2073.20 844.743   2
   1   5 -13 1984.76 789.588   2
  -1   5  13 716.536 380.988   1
  -1   5  12 11151.4 1404.74   1
   1   5 -12 8810.86 1590.37   2
  -1   5  11 23698.4 1929.72   1
   1   5 -11 22703.4 2380.56   2
  -1   5  10 16925.4 1555.38   1
   1   5 -10 21546.1 2280.53   2
  -1   5   9 4155.60 766.715   1
   1   5  -9 3684.87 938.971   2
   1   5  -8 1653.42 635.552   2
  -1   5   8 1263.78 419.029   1
  -1   5   7 913.991 325.499   1
   1   5  -7 917.051 446.181   2
  -1   5   6 1625.87 393.149   1
  -1   5   6 1301.37 199.608   2
   1   5  -6 2316.47 703.931   2
  -1   5   5 4134.05 596.426   1
  -1   5   5 4068.74 424.593   2
   1   5  -5 4437.60 896.969   2
  -1   5   4 39223.6 1669.71   1
   1   5  -4 40856.3 2546.88   1
  -1   5   4 38368.0 1466.66   2
   1   5  -4 38329.3 2493.89   2
  -1   5   3 681.864 224.823   1
  -1   5   3 791.332 266.895   2
   1   5  -3 1366.95 535.256   1
  -1   5   2 28072.3 1338.02   1
  -1   5   2 28720.7 1504.14   2
   1   5  -2 28998.7 2041.20   1
   1   5  -1 6389.80 956.692   1
  -1   5   1 5821.01 739.277   2
  -1   5   1 4913.54 572.004   1
   1   5   0-55.2067 188.906   1
  -1   5   0 325.878 285.735   2
  -1   5   0-5.25956 130.113   1
  -1   5  -1 4460.09 740.217   2
   1   5   1 4453.66 794.774   1
  -1   5  -1 6132.48 688.278   1
   1   5   2 28441.3 1969.29   1
  -1   5  -2 24816.9 1461.23   1
  -1   5  -2 29434.8 1537.57   1
  -1   5  -2 24713.5 1793.35   2
   1   5   3 1539.79 475.833   1
  -1   5  -3 2272.70 572.516   2
  -1   5  -3 1742.04 434.828   1
   1   5   4 38063.9 2321.62   1
  -1   5  -4 39834.5 2430.91   2
  -1   5  -4 39323.8 2026.96   1
   1  -5  -4 41589.6 1740.09   1
   1  -5  -5 3702.06 570.266   1
   1   5   5 3874.32 778.385   1
  -1   5  -5 4452.50 938.845   2
   1  -5  -6 1024.74 335.180   1
  -1   5  -6 1109.93 475.799   2
   1   5   6 1037.62 463.472   1
   1  -5  -7 1579.84 440.597   1
  -1   5  -7 274.554 460.116   2
   1   5   7 1375.48 510.741   1
  -1   5  -8 1219.10 553.588   2
   1   5   8 1835.83 591.340   1
  -1   5  -9 3286.50 931.038   2
   1   5   9 2963.17 763.685   1
   1   5  10 16187.5 1814.71   1
  -1   5 -10 18060.0 2065.35   2
   1   5  11 21529.2 2193.31   1
  -1   5 -11 28319.9 2637.29   2
   1   5  12 10114.1 1522.37   1
   1   5  13 1032.98 599.780   1
   1   5  14 1934.35 765.709   1
   1   5  15 273.033 253.174   1
   1   5  16 943.476 648.177   1
   1   5  17 985.822 603.867   1
   1   5  18-379.345 446.799   1
   1   6 -15 866.564 662.511   2
   1   6 -14 2032.93 934.211   2
   1   6 -13 4352.98 1191.14   2
   1   6 -12 2782.99 1037.42   2
   1   6 -11 7138.95 1431.41   2
  -1   6  10 917.710 417.242   1
   1   6 -10 2099.93 841.521   2
  -1   6   9 4588.91 787.962   1
   1   6  -9 5758.14 1213.98   2
   1   6  -8 10317.7 1569.98   2
  -1   6   8 10443.5 1134.68   1
  -1   6   7 9720.12 1055.94   1
   1   6  -7 8147.23 1364.02   2
   1   6  -6 5212.05 1062.60   2
  -1   6   6 5754.07 777.354   1
  -1   6   5 6334.54 643.701   2
   1   6  -5 4416.64 1031.84   2
   1   6  -5 5729.87 1106.08   1
  -1   6   5 5229.41 707.588   1
  -1   6   4 8921.37 874.105   1
   1   6  -4 8445.68 1256.20   1
  -1   6   4 9481.64 858.905   2
   1   6  -4 7219.14 1191.76   2
  -1   6   3 8319.85 838.874   1
  -1   6   3 8136.44 855.337   2
   1   6  -3 9118.83 1273.06   2
   1   6  -3 8496.79 1227.61   1
  -1   6   2 23243.6 1538.72   2
  -1   6   2 22930.1 1368.49   1
   1   6  -2 22570.6 1988.14   1
   1   6  -1 27.2767 233.684   1
  -1   6   1 194.404 305.848   2
  -1   6   1 84.1028 131.550   1
  -1   6   0 805.599 383.225   2
   1   6   0 1342.04 551.613   1
  -1   6   0 1113.68 346.274   1
   1   6   1-215.125 259.429   1
  -1   6  -1 170.182 237.237   1
   1   6   2 24602.7 1960.48   1
  -1   6  -2 23363.7 1523.20   1
  -1   6  -2 24294.1 1599.65   1
  -1   6  -2 26317.2 1990.21   2
   1   6   3 9639.39 1243.58   1
  -1   6  -3 8478.90 979.810   1
  -1   6  -3 8930.88 1215.70   2
  -1   6  -4 10424.9 1348.45   2
   1   6   4 9060.50 1230.99   1
   1   6   5 7062.13 1092.14   1
   1  -6  -5 4688.06 684.591   1
  -1   6  -5 4808.11 1004.63   2
   1   6   6 7585.64 1153.40   1
  -1   6  -6 6771.35 1168.47   2
   1  -6  -6 7808.11 911.275   1
   1   6   7 8677.19 1256.66   1
  -1   6  -7 8846.18 1426.58   2
   1   6   8 12925.6 1581.78   1
  -1   6  -8 10004.3 1528.52   2
   1   6   9 4375.66 957.920   1
  -1   6  -9 4906.47 1105.81   2
  -1   6 -10 473.578 477.772   2
   1   6  10 244.138 326.448   1
  -1   6 -11 9392.35 1625.86   2
   1   6  11 7435.60 1315.50   1
   1   6  12 1330.87 675.143   1
   1   6  13 2751.35 885.174   1
   1   6  14 1978.03 786.654   1
   1   6  15 1934.75 766.697   1
   1   6  16 265.330 355.654   1
   1   6  17 1351.39 777.453   1
   1   7 -13 2464.64 1092.22   2
   1   7 -12 1087.96 782.255   2
   1   7 -11 1712.78 963.922   2
   1   7 -10 2020.81 996.691   2
   1   7  -9 7629.97 1515.53   2
   1   7  -8 3708.54 1060.73   2
   1   7  -7 2628.97 863.810   2
   1   7  -7 2870.43 847.714   1
   1   7  -6 3185.86 890.930   1
   1   7  -6 2641.14 929.662   2
   1   7  -5 1546.59 704.177   2
   1   7  -5 1058.20 542.964   1
   1   7  -4 159.293 384.135   1
   1   7  -4 1125.60 654.272   2
   1   7  -3 3930.37 924.139   1
   1   7  -3 4069.06 949.134   2
  -1   7   3 2420.54 538.935   2
  -1   7   2 3905.53 627.091   1
  -1   7   2 5079.66 812.686   2
   1   7  -2 6056.19 1128.00   2
   1   7  -2 5993.08 1107.01   1
   1   7  -1 2564.61 726.943   1
  -1   7   1 875.302 309.017   1
  -1   7   1 1938.05 563.947   2
  -1   7   0 15701.1 1576.77   2
  -1   7   0 15658.1 1283.54   1
   1   7   0 13910.1 1609.70   1
  -1   7  -1 1627.52 571.392   2
  -1   7  -1 2221.29 537.062   1
   1   7   1 1197.30 537.717   1
  -1   7  -2 6315.59 885.781   1
  -1   7  -2 5692.19 1017.20   2
   1   7   2 6508.10 1118.17   1
  -1   7  -3 3657.22 722.764   1
   1   7   3 3686.64 846.497   1
  -1   7  -3 2893.48 793.864   2
  -1   7  -4 998.756 420.404   1
   1   7   4 2783.90 750.886   1
  -1   7  -4 1736.03 664.847   2
  -1   7  -5 2038.44 711.894   2
   1   7   5 1982.81 680.651   1
  -1   7  -5 1442.71 481.994   1
   1   7   6 3165.67 780.213   1
  -1   7  -6 3368.18 932.673   2
  -1   7  -7 1736.15 813.261   2
   1   7   7 1533.05 573.839   1
   1   7   8 3666.13 894.525   1
  -1   7  -8 2937.08 870.354   2
  -1   7  -9 10189.0 1685.16   2
   1   7   9 9894.51 1482.24   1
   1   7  10 2524.51 798.833   1
  -1   7 -10 1795.71 941.093   2
   1   7  11 1498.42 653.612   1
  -1   7 -11 1873.08 851.973   2
   1   7  12 2041.76 792.217   1
   1   7  13 2383.64 900.717   1
   1   8 -10 220.160 307.227   1
   1   8 -10-30.1048 556.576   2
   1   8  -9-326.708 515.758   1
   1   8  -9 1663.18 842.284   2
   1   8  -8 463.803 328.684   1
   1   8  -8 695.854 723.342   2
   1   8  -7 1804.04 793.569   2
   1   8  -7 2452.49 861.736   1
   1   8  -6 2503.34 855.121   1
   1   8  -6 800.693 522.828   2
   1   8  -5 4023.93 1032.24   1
   1   8  -5 5384.87 1271.41   2
   1   8  -4 3004.61 969.673   1
   1   8  -4 2066.37 780.104   2
   1   8  -3 3686.32 981.227   2
   1   8  -3 2543.70 793.645   1
   1   8  -2 1888.98 680.359   2
   1   8  -2 2019.46 708.519   1
  -1   8   1-11.9344 184.187   2
   1   8  -1-233.676 296.439   2
   1   8  -1 438.613 440.160   1
   1   8   0 358.406 416.733   2
  -1   8   0 411.506 362.877   2
   1   8   0-288.241 257.126   1
   1   8   1 175.999 278.934   1
   1   8   1 323.097 386.677   2
  -1   8  -1 63.8899 386.407   2
   1   8   2 2193.72 659.672   1
  -1   8  -2 1910.35 676.730   2
  -1   8  -3 2665.05 838.506   2
   1   8   3 1932.95 662.266   1
  -1   8  -4 2892.62 799.492   2
   1   8   4 2437.86 757.737   1
   1   8   5 3635.96 911.765   1
  -1   8  -5 3533.57 988.760   2
   1   8   6 64.5910 399.598   1
  -1   8  -6 293.810 391.906   2
   1   8   7 2099.73 739.415   1
  -1   8  -7 713.769 465.985   2
  -1   8  -8 937.682 679.748   2
   1   8   8 1046.79 543.080   1
  -1   8  -9 485.879 523.675   2
  -1   8 -10 692.991 782.419   2
  -1   8 -11 364.262 734.010   2
   1   9 -10 1332.84 780.014   1
   1   9  -9 1464.39 790.814   1
   1   9  -8 384.104 421.471   1
   1   9  -8 1083.96 642.834   2
   1   9  -7 511.219 583.537   2
   1   9  -7 814.096 496.312   1
   1   9  -6 37.4389 377.482   1
   1   9  -6 1362.89 816.705   2
   1   9  -5 625.645 494.790   1
   1   9  -5 375.041 470.967   2
   1   9  -4 165.476 482.115   1
   1   9  -4 1489.21 801.243   2
   1   9  -3 2592.46 863.905   1
   1   9  -3 2471.35 916.919   2
   1   9  -2-189.666 276.104   2
   1   9  -1-148.397 299.991   2
   1   9   0 2364.53 825.674   2
   1   9   1-378.753 365.218   2
  -1   9  -2 645.800 508.472   2
  -1   9  -3 2403.55 792.646   2
  -1   9  -4 237.247 355.459   2
  -1   9  -5-6.51326 538.270   2
  -1   9  -6 1244.93 700.989   2
  -1   9  -7 759.588 537.483   2
  -1   9  -8 370.253 489.801   2
   1  10  -4 359.756 490.814   2
   1  10  -3 797.572 472.512   2
   1  10  -2 821.782 637.032   2
  -1  10  -6 281.941 590.012   2
  -2   0   0 21010.4 1117.56   1
   2   0   0 21994.5 1138.90   1
   2   0   1 85253.5 2307.35   1
  -2   0  -1 86944.8 2333.09   1
   2   0  -1 85824.4 2261.51   1
   2   0   2 2178.07 420.030   1
   2   0  -2 2304.49 410.114   1
  -2   0  -2 1725.50 350.355   1
  -2   0  -3 103378. 2846.85   1
   2   0   3 100697. 2815.45   1
  -2   0  -4 4126.65 616.145   1
   2   0   4 4290.21 622.296   1
  -2   0  -5 10769.9 1048.83   1
   2   0   5 10512.7 1021.82   1
   2   0   6 47458.3 2334.42   1
   2   0  -6 50119.8 2204.65   1
   2   0   7 3787.24 696.442   1
   2   0   8 22976.6 1790.55   1
   2   0  -8 24986.7 1510.24   2
   2   0   9 21662.1 1806.50   1
   2   0  -9 20499.4 1429.28   2
   2   0  10 2790.95 723.914   1
   2   0 -10 1992.28 512.219   2
   2   0  11 342.782 430.722   1
   2   0 -11 125.288 282.798   2
   2   0  12 21773.9 2099.98   1
   2   0 -12 22678.1 1744.42   2
   2   0 -13 24647.7 1897.46   2
   2   0  13 23182.1 2247.41   1
   2   0  14 3237.20 951.742   1
   2   0 -14 2141.50 615.040   2
   2   0  15 12399.9 1827.81   1
   2   0  16 1461.70 726.734   1
   2   0  17 1266.55 677.082   1
   2   0  18 2852.40 1026.29   1
   2   0  19 1694.25 831.395   1
   2  -1  19-263.715 387.754   1
   2  -1  18 1183.97 688.065   1
   2  -1  17 5090.05 1283.27   1
   2  -1  16 1470.20 751.403   1
   2   1 -16 1885.66 721.818   2
   2  -1  15 6216.52 1293.83   1
   2   1 -15 5450.82 1088.29   2
   2  -1  14 19669.4 2154.59   1
   2   1 -14 15277.0 1693.83   2
   2  -1  13 11928.2 1608.50   1
   2   1 -13 11642.7 1448.62   2
   2  -1  12 7047.05 1215.98   1
   2   1 -12 8414.64 1177.96   2
   2  -1  11 13007.0 1529.54   1
   2   1 -11 11054.4 1293.82   2
   2   1 -10 43375.1 2414.40   2
   2  -1  10 40993.2 2598.32   1
   2  -1   9 3560.65 757.985   1
   2   1  -9 4088.50 753.671   2
   2   1  -8 783.382 437.219   2
   2  -1   8 1166.97 469.111   1
   2  -1   7 36550.0 2078.82   1
   2  -1   6 65776.2 2629.18   1
  -2  -1  -5 21276.6 1545.89   1
   2  -1   5 20506.3 1368.35   1
  -2  -1  -4 302716. 5542.51   1
   2  -1   4 301024. 4862.03   1
   2  -1   3 24764.9 1282.20   1
  -2  -1  -3 26245.0 1559.67   1
   2  -1   2 21439.0 1075.81   1
   2   1  -2 19702.9 1276.83   1
  -2  -1  -2 24358.8 1439.71   1
   2  -1   1 29357.1 1160.60   1
   2   1  -1 32301.4 1617.48   1
  -2  -1  -1 31629.1 1633.71   1
   2  -1   0 633752. 5043.55   1
  -2   1   0 656739. 5125.92   1
  -2  -1   0 652452. 7157.49   1
   2   1   0 652617. 7123.59   1
  -2   1  -1 29712.3 1170.87   1
   2   1   1 30001.9 1580.12   1
   2  -1  -1 30227.5 1071.19   1
   2   1   2 25074.7 1461.62   1
   2  -1  -2 22456.9 964.965   1
  -2   1  -2 21347.8 1103.68   1
   2   1   3 25179.1 1528.29   1
  -2   1  -3 23826.3 1261.64   1
   2   1   4 295168. 5418.71   1
  -2   1  -4 298201. 4857.80   1
   2  -1  -4 302851. 4195.15   1
  -2   1  -5 22470.7 1442.81   1
   2   1   5 22152.7 1582.46   1
   2  -1  -5 22992.6 1274.73   1
  -2   1  -6 68268.9 2689.79   1
   2   1   6 66342.1 2826.93   1
   2  -1  -6 65942.7 2386.24   1
   2   1   7 33676.6 2128.54   1
   2  -1  -7 31070.8 1740.19   1
   2  -1  -7 31743.3 1349.11   2
   2  -1  -8 1001.02 284.162   2
   2   1   8 1342.23 474.576   1
   2   1   9 4480.24 869.058   1
   2  -1  -9 3728.50 547.727   2
   2   1  10 42186.4 2732.28   1
   2  -1 -10 43049.3 1904.18   2
   2   1  11 15945.0 1748.30   1
   2  -1 -11 12204.3 1085.17   2
   2   1  12 8434.43 1337.98   1
   2  -1 -12 8426.47 956.424   2
   2   1  13 10700.1 1559.39   1
   2   1  14 16030.9 1981.46   1
   2   1  15 6744.27 1355.68   1
   2   1  16 986.075 548.731   1
   2   1  17 5202.69 1326.85   1
   2   1  18 714.793 521.888   1
   2   1  19 9.60525 447.570   1
   2   2 -18 894.003 799.029   2
   2  -2  18 619.034 581.459   1
   2  -2  17 706.315 564.252   1
   2   2 -17 275.540 448.736   2
   2   2 -16 2859.94 890.398   2
   2  -2  16 1473.78 772.213   1
   2  -2  15 2571.33 848.275   1
   2   2 -15 2643.78 881.442   2
   2   2 -14 959.912 545.381   2
   2  -2  14 2397.72 797.262   1
   2  -2  13 5693.00 1150.82   1
   2   2 -13 5262.94 1055.89   2
   2  -2  12 1311.07 535.698   1
   2   2 -12 1966.36 672.331   2
   2  -2  11 20239.2 1926.88   1
   2   2 -11 17456.8 1742.96   2
   2  -2  10 1582.04 543.211   1
   2   2 -10 1536.65 521.630   2
   2  -2   9 12913.6 1398.91   1
   2   2  -9 11330.7 1317.26   2
   2   2  -8 20429.1 1682.31   2
   2  -2   8 18433.8 1576.74   1
   2  -2   7 8062.42 985.393   1
   2  -2   6 63576.3 2551.71   1
   2  -2   5 133616. 3397.05   1
   2  -2   4 55099.0 2019.72   1
   2  -2   4 57440.6 2451.15   2
   2  -2   3 39296.1 1532.78   1
  -2  -2  -3 41235.9 2123.29   1
   2  -2   2 137112. 2463.71   1
  -2  -2  -2 146587. 3934.14   1
   2   2  -2 140056. 3810.42   1
   2   2  -1 20493.4 1444.81   1
   2  -2   1 21202.0 818.524   1
  -2  -2  -1 23439.5 1542.88   1
   2   2   0 26465.8 1639.41   1
   2  -2   0 24140.5 680.799   1
  -2  -2   0 25962.6 1612.25   1
  -2   2   0 22811.1 697.419   1
  -2   2  -1 20963.4 833.177   1
   2   2   1 22361.1 1499.64   1
   2   2   2 137991. 3765.30   1
  -2   2  -2 136819. 2509.71   1
   2  -2  -2 129198. 1494.33   1
   2   2   3 38604.7 2059.46   1
  -2   2  -3 39150.7 1518.69   1
   2  -2  -3 38522.2 1055.64   1
   2   2   4 51626.3 2442.93   1
  -2   2  -4 56437.3 2059.45   1
   2  -2  -4 58088.2 1572.33   1
   2   2   5 129322. 4005.03   1
  -2   2  -5 125613. 3345.08   1
   2  -2  -5 133275. 2734.86   1
  -2   2  -6 69352.6 2686.52   1
   2   2   6 70297.8 3057.41   1
   2  -2  -6 63420.8 2134.17   1
   2   2   7 9647.26 1187.84   1
   2  -2  -7 8580.99 869.717   1
   2  -2  -7 8342.93 474.412   2
   2   2   8 22020.6 1859.94   1
   2  -2  -8 18953.6 1392.73   1
   2   2   9 11695.6 1431.51   1
   2   2  10 820.255 452.483   1
   2   2  11 16316.2 1819.70   1
   2   2  12 1738.97 692.082   1
   2   2  13 5835.14 1171.33   1
   2   2  14 2968.49 850.751   1
   2   2  15 2199.84 795.575   1
   2   2  16 1371.02 809.655   1
   2   2  17 695.314 673.207   1
   2   2  18 903.514 560.176   1
   2   3 -19 237.713 485.712   2
   2  -3  18 141.104 494.510   1
   2   3 -18 1869.81 916.643   2
   2   3 -17 1198.00 649.585   2
   2  -3  17 1139.72 539.612   1
   2  -3  16 1449.37 743.291   1
   2   3 -16 994.825 622.116   2
   2  -3  15 5229.68 1188.19   1
   2   3 -15 4420.34 1085.32   2
   2  -3  14 1080.15 572.893   1
   2   3 -14 777.592 527.894   2
  -2   3  14 2111.77 710.402   1
  -2   3  13 2389.36 659.038   1
   2   3 -13 2978.18 837.058   2
   2  -3  13 2655.46 857.841   1
   2   3 -12 322.783 368.366   2
  -2   3  12 596.913 403.095   1
   2  -3  12 981.356 539.012   1
   2  -3  11 12251.3 1534.27   1
  -2   3  11 12617.5 1354.92   1
   2   3 -11 14828.4 1756.51   2
   2  -3  10 6408.85 1060.13   1
  -2   3  10 6053.12 883.211   1
   2   3 -10 5692.42 1055.19   2
   2   3  -9 1337.11 565.912   2
   2  -3   9 1795.89 607.808   1
  -2   3   9 1565.19 464.446   1
   2  -3   8 4243.28 779.404   1
  -2   3   8 4846.19 674.283   1
   2   3  -8 4675.53 876.454   2
   2  -3   7 115.996 181.053   1
  -2   3   7 484.239 227.764   1
   2  -3   6 2666.99 532.317   1
   2  -3   5 17928.7 1281.06   1
   2  -3   4 1109.41 297.608   1
   2  -3   3 52720.8 1753.51   1
   2  -3   3 57254.9 2474.04   2
   2   3  -3 55991.9 2732.59   1
   2  -3   2 26608.6 1584.51   2
   2   3  -2 23492.3 1738.06   1
   2   3  -1 14723.5 1366.25   1
   2  -3   1 14622.2 1100.61   2
   2  -3   0 79701.9 2381.07   2
   2   3   0 81214.5 3159.59   1
  -2   3  -1 12167.2 557.808   1
   2   3   1 13457.9 1274.08   1
   2  -3  -1 13926.3 919.567   2
  -2   3  -2 25645.3 1048.88   1
   2   3   2 27971.6 1867.32   1
   2  -3  -2 26517.7 1098.37   2
   2   3   3 54868.2 2648.66   1
  -2   3  -3 53529.7 1775.61   1
   2  -3  -3 57198.8 1310.15   2
   2   3   4 787.197 401.286   1
   2  -3  -4 1102.98 188.224   1
  -2   3  -4 501.493 227.486   1
   2   3   5 20511.5 1717.79   1
   2  -3  -5 18413.6 923.557   1
  -2   3  -5 20260.6 1356.90   1
   2   3   6 2211.67 603.132   1
   2  -3  -6 2271.92 394.796   1
  -2   3  -6 2938.33 577.306   1
   2   3   7 365.265 476.659   1
   2  -3  -7 106.583 119.887   1
   2   3   8 5105.51 935.445   1
   2  -3  -8 4726.80 685.146   1
   2   3   9 1844.48 691.669   1
   2   3  10 6223.00 1141.26   1
   2   3  11 14815.6 1791.32   1
   2   3  12 285.079 462.859   1
   2   3  13 2891.69 897.088   1
   2   3  14 1650.06 729.937   1
   2   3  15 4261.48 1153.35   1
   2   3  16 1126.86 748.533   1
   2   3  17 1209.94 684.749   1
   2   3  18 1026.25 716.888   1
   2   4 -18 1316.41 797.161   2
   2   4 -17 741.142 621.133   2
   2   4 -16 3328.31 1131.34   2
   2   4 -15 2457.59 877.724   2
  -2   4  15 549.368 378.348   1
  -2   4  14 1933.65 629.008   1
   2   4 -14 1884.26 882.108   2
   2   4 -13 6346.15 1325.52   2
  -2   4  13 5630.30 992.851   1
  -2   4  12 7660.89 1102.20   1
   2   4 -12 9207.49 1522.04   2
   2   4 -11 1518.72 756.651   2
  -2   4  11 2013.73 551.164   1
  -2   4  10 10338.3 1133.65   1
   2   4 -10 9615.06 1442.37   2
  -2   4   9 610.166 322.475   1
   2   4  -9 1743.65 691.079   2
   2   4  -8 5843.59 1058.49   2
  -2   4   8 4941.27 673.249   1
  -2   4   7 3100.71 493.197   1
  -2   4   6 52564.0 1711.79   1
  -2   4   5 30748.0 1093.53   1
   2   4  -4 1290.64 494.676   1
   2   4  -3 1524.64 530.472   1
   2   4  -2 45348.6 2613.57   1
   2  -4   1 20751.1 1411.38   2
   2   4  -1 23161.0 1860.62   1
   2  -4   0 54051.4 2118.70   2
   2   4   0 49467.4 2681.79   1
  -2   4  -1 19795.6 760.924   1
   2  -4  -1 21525.1 1223.67   2
  -2   4  -1 20297.7 782.858   1
   2   4   1 21658.1 1770.74   1
   2   4   2 41379.9 2457.80   1
  -2   4  -2 43227.8 1422.94   1
   2   4   3 1835.69 570.011   1
  -2   4  -3 1843.05 360.583   1
   2   4   4 1471.19 486.771   1
  -2   4  -4 2233.34 440.936   1
   2  -4  -4 1393.14 180.605   1
   2  -4  -5 30533.1 1128.76   1
   2   4   5 34454.4 2364.32   1
  -2   4  -5 28310.2 1653.16   1
   2  -4  -6 51785.4 1739.87   1
   2   4   6 50474.1 2925.87   1
   2  -4  -7 3499.70 531.352   1
   2   4   7 2450.91 693.192   1
   2  -4  -8 5239.51 711.473   1
   2   4   8 7280.57 1163.13   1
   2   4   9 720.284 449.105   1
   2   4  10 9942.79 1458.71   1
   2   4  11 1657.84 649.907   1
   2   4  12 9251.85 1517.53   1
   2   4  13 5195.90 1220.71   1
   2   4  14 780.226 515.543   1
   2   4  15 1670.94 813.775   1
   2   4  16 3384.70 1086.27   1
   2   4  17 894.571 721.250   1
   2   5 -16 836.133 826.871   2
   2   5 -15 1154.84 750.591   2
   2   5 -14 3338.89 1003.25   2
   2   5 -13 1872.29 853.251   2
   2   5 -12 988.144 726.610   2
   2   5 -11 477.176 555.860   2
  -2   5  10 3775.94 677.712   1
   2   5 -10 3632.08 1018.60   2
  -2   5   9 5818.72 771.918   1
   2   5  -9 7721.18 1346.41   2
  -2   5   8 15110.0 1138.42   1
   2   5  -8 15586.5 1875.90   2
   2   5  -7 2024.55 730.318   2
  -2   5   7 2924.35 462.837   1
  -2   5   6 9112.40 695.304   1
  -2   5   5 2739.34 315.867   1
   2   5  -5 2764.85 762.130   1
   2   5  -4 3508.69 867.190   1
   2   5  -3 4931.81 1024.63   1
   2   5  -2 7087.47 1141.87   1
   2   5  -1 6707.82 1105.09   1
  -2   5   0 2540.93 234.213   1
  -2   5   0 2791.27 240.308   1
   2   5   0 4878.38 957.189   1
  -2   5  -1 4944.06 438.059   1
  -2   5  -1 5133.44 461.502   1
   2   5   1 5437.31 994.631   1
  -2   5  -2 6970.82 618.356   1
  -2   5  -2 6732.30 615.826   1
   2   5   2 6893.46 1104.58   1
  -2   5  -3 4607.26 579.103   1
   2   5   3 4771.73 957.917   1
   2   5   4 3634.55 824.585   1
  -2   5  -4 2525.17 483.396   1
  -2   5  -5 2362.90 512.667   1
   2  -5  -5 2942.39 336.628   1
   2   5   6 8812.48 1285.63   1
   2  -5  -6 8629.17 704.002   1
   2   5   7 3115.91 818.378   1
   2  -5  -7 1534.40 357.196   1
   2   5   8 13736.2 1690.57   1
   2   5   9 7396.54 1273.31   1
   2   5  10 3476.85 913.211   1
   2   5  11 2800.55 887.962   1
   2   5  12 715.782 557.281   1
   2   5  13 420.109 230.254   1
   2   5  14 2760.11 949.274   1
   2   5  15 2811.87 980.450   1
   2   5  16 1060.27 705.753   1
   2   5  17 1217.76 719.931   1
   2   6 -14-297.431 407.911   2
   2   6 -13 292.129 593.473   2
   2   6 -12 2075.05 922.940   2
   2   6 -11 4111.81 1135.08   2
   2   6 -10 590.862 499.607   2
   2   6  -9 4383.75 1114.64   2
   2   6  -8 1156.40 554.605   2
   2   6  -7 3099.87 879.246   1
   2   6  -7 3508.02 970.644   2
   2   6  -6 1090.18 632.512   1
   2   6  -6 1209.87 575.762   2
   2   6  -5 20209.3 2140.19   1
   2   6  -4 4415.01 1006.89   1
   2   6  -3 2424.08 730.773   1
   2   6  -2 7356.20 1261.13   1
   2   6  -1 36290.0 2677.93   1
  -2   6   0 439.184 142.046   1
   2   6   0 656.232 508.531   1
   2   6   1 40129.2 2795.89   1
  -2   6  -1 33521.7 1306.61   1
  -2   6  -2 5665.64 627.474   1
   2   6   2 4843.47 990.589   1
   2   6   3 3910.32 957.793   1
  -2   6  -3 4753.90 644.248   1
   2   6   4 4224.94 932.457   1
   2   6   5 23689.8 2206.85   1
   2   6   6 1464.01 542.767   1
   2   6   7 4044.71 989.163   1
   2   6   8 1739.39 656.705   1
   2   6   9 4097.73 994.498   1
   2   6  10 908.311 534.011   1
   2   6  11 3598.80 1024.24   1
   2   6  12 4166.58 1125.82   1
   2   6  13 860.043 598.760   1
   2   6  14 1179.31 718.651   1
   2   6  15 1091.07 660.339   1
   2   6  16 518.840 639.515   1
   2   7 -12 1687.14 861.634   2
   2   7 -11-149.180 488.508   2
   2   7 -10 2012.79 854.166   2
   2   7  -9 2533.58 943.785   1
   2   7  -9 1057.56 657.488   2
   2   7  -8 1296.77 691.802   1
   2   7  -8 2173.68 854.348   2
   2   7  -7 5626.71 1272.08   1
   2   7  -7 7823.73 1491.37   2
   2   7  -6 804.540 656.587   1
   2   7  -6-126.661 355.591   2
   2   7  -5 838.687 560.704   2
   2   7  -5 986.593 578.904   1
   2   7  -4 3629.66 997.546   1
   2   7  -3 10398.7 1624.69   1
   2   7  -2 1188.74 591.038   1
   2   7  -1 11129.1 1598.73   1
   2   7   0 1146.44 512.169   1
   2   7   1 12547.2 1681.46   1
   2   7   2 1377.87 564.831   1
   2   7   3 9621.08 1491.82   1
   2   7   4 2774.16 810.704   1
   2   7   5 508.651 457.573   1
   2   7   6 118.331 320.719   1
   2   7   7 5293.77 1155.68   1
   2   7   8 1209.86 694.045   1
   2   7   9 1294.04 651.058   1
   2   7  10 1210.16 637.855   1
   2   7  11 1144.67 658.303   1
   2   7  12 2827.47 1002.23   1
   2   7  13 739.324 603.419   1
   2   7  14 3878.34 1204.04   1
   2   8 -11-303.854 420.635   1
   2   8 -10 3230.29 1092.66   1
   2   8  -9 1948.76 885.406   1
   2   8  -9 3273.10 1158.09   2
   2   8  -8 129.767 281.167   1
   2   8  -8 1320.55 707.598   2
   2   8  -7 491.080 703.254   1
   2   8  -7 696.182 684.862   2
   2   8  -6 1635.30 775.516   1
   2   8  -6 75.0795 385.172   2
   2   8  -5-29.1091 324.799   1
   2   8  -5-216.003 342.813   2
   2   8  -4 223.628 445.139   1
   2   8  -4 3871.64 1315.31   2
   2   8  -3 442.686 509.809   1
   2   8  -3 1104.14 662.995   2
   2   8  -2 3314.77 1018.99   1
   2   8  -1 1707.32 749.291   1
   2   8   0 7556.43 1412.56   1
   2   8   1 1628.56 666.123   1
   2   8   2 2960.18 918.707   1
   2   8   3 386.144 393.927   1
   2   8   4 292.897 426.176   1
   2   8   5 423.716 402.501   1
   2   8   6 2308.21 866.982   1
   2   8   7-536.240 447.539   1
   2   8   8 906.002 621.721   1
   2   8   9-262.582 440.400   1
   2   8  10 4183.77 1176.26   1
   2   8  11 1885.21 881.874   1
   2   8  12 1201.17 617.341   1
   2   9  -8 1349.60 732.681   1
   2   9  -7 763.980 700.237   1
   2   9  -6 637.446 508.596   1
   2   9  -6-15.8619 429.060   2
   2   9  -5-260.762 570.031   1
   2   9  -5 991.582 707.586   2
   2   9  -4 971.692 593.978   1
   2   9  -4 475.635 436.183   2
   2   9  -3 988.633 532.570   2
   2   9  -3 962.983 635.460   1
   2   9  -2 346.066 458.032   1
   2   9  -2 776.283 716.217   2
   2   9  -1 832.342 579.245   2
   2   9  -1 998.887 688.077   1
   2   9   0 224.756 537.646   1
   2   9   1 368.415 436.184   1
   2   9   2 78.1186 341.297   1
   2   9   3 1359.39 732.051   1
   2   9   4 57.5120 366.334   1
   2   9   5 779.436 518.662   1
   2  10  -2 257.956 497.948   2
   2  10  -1 2192.58 905.813   2
   2  10   0 235.593 460.088   2
   3   0   0 197.017 253.923   1
  -3   0   0 78.4681 159.489   1
   3   0   1 232.448 175.728   1
  -3   0  -1 298.206 236.592   1
   3   0  -1 245.279 258.074   1
   3   0   2 1237.96 370.875   1
   3   0  -2 1556.59 431.393   1
  -3   0  -2 1052.24 359.388   1
  -3   0  -3 50085.0 2315.77   1
   3   0   3 50453.3 2317.71   1
   3   0  -3 51319.8 2211.98   1
   3   0  -4 4313.47 679.637   1
   3   0   4 3743.14 679.061   1
   3   0   5 457.973 258.663   1
   3   0   6 149954. 4466.04   1
   3   0   7 18355.0 1655.40   1
   3   0   8 295.516 365.314   1
   3   0   9 634.168 443.757   1
   3   0  10 36674.4 2648.76   1
   3   0 -10 34760.8 2068.24   2
   3   0 -11 1609.62 542.939   2
   3   0  11 1356.23 615.790   1
   3   0  12 64438.9 3784.16   1
   3   0 -12 59289.1 2909.27   2
   3   0  13 14461.3 1861.27   1
   3   0 -13 16370.0 1579.02   2
   3   0  14 8632.04 1508.79   1
   3   0 -14 7414.09 1100.30   2
   3   0  15 635.576 502.070   1
   3   0 -15 18.0538 259.150   2
   3   0 -16 1857.20 620.203   2
   3   0  16 3765.57 1121.22   1
   3   0  17 903.769 488.367   1
   3   0  18 402.296 446.387   1
   3  -1  18 1248.66 781.619   1
   3  -1  17 2367.01 926.440   1
   3   1 -17 931.353 581.961   2
   3  -1  16 2518.68 933.480   1
   3   1 -16 1823.70 700.094   2
   3  -1  15 3709.20 1091.08   1
   3   1 -15 3484.38 874.811   2
   3   1 -14 4042.03 924.957   2
   3  -1  14 5611.57 1198.21   1
   3   1 -13 6136.44 1079.38   2
   3  -1  13 5242.18 1147.38   1
   3  -1  12 15716.3 1845.63   1
   3   1 -12 13630.0 1545.96   2
   3  -1  11 24632.6 2204.82   1
   3   1 -11 29523.8 2162.54   2
   3  -1  10 39061.9 2677.25   1
   3   1 -10 42628.8 2511.22   2
   3  -1   9 24953.5 2039.20   1
   3  -1   8 26061.4 1987.13   1
   3  -1   7 2876.04 659.789   1
   3  -1   6 48787.9 2467.23   1
   3  -1   5 24049.5 1659.25   1
   3  -1   4 12719.5 1143.98   1
   3   1  -4 12272.5 1243.48   1
   3  -1   3 6302.73 770.266   1
   3   1  -3 6720.51 921.205   1
   3  -1   2 4476.85 633.822   1
   3   1  -2 3955.85 687.388   1
   3  -1   1 26506.2 1414.25   1
  -3  -1  -1 29549.3 1845.04   1
   3   1  -1 30305.2 1845.68   1
   3  -1   0 583.388 233.389   1
  -3  -1   0 1217.02 374.503   1
  -3   1   0 1080.31 312.139   1
   3   1   0 367.734 197.124   1
   3  -1  -1 26974.5 1371.32   1
   3   1   1 29555.5 1817.56   1
  -3   1  -1 29292.5 1508.79   1
   3   1   2 4417.35 740.078   1
   3  -1  -2 3090.48 494.630   1
  -3   1  -2 3260.46 524.828   1
  -3   1  -3 5946.16 754.542   1
   3   1   3 6642.10 913.295   1
   3  -1  -3 6586.25 721.884   1
  -3   1  -4 15755.6 1269.99   1
   3   1   4 14261.5 1370.83   1
   3  -1  -4 12303.7 1007.75   1
   3   1   5 24497.2 1839.94   1
   3   1   6 47595.9 2647.34   1
   3  -1  -6 46354.9 2133.63   1
   3   1   7 2258.38 673.249   1
   3   1   8 27587.8 2183.82   1
   3   1   9 18921.8 1890.46   1
   3  -1  -9 24749.1 1479.01   2
   3   1  10 38394.9 2762.22   1
   3  -1 -10 41142.4 1967.53   2
   3   1  11 24833.9 2326.75   1
   3  -1 -11 24250.2 1580.53   2
   3  -1 -12 15204.5 1297.14   2
   3   1  12 16449.7 1968.41   1
   3   1  13 5293.72 1191.96   1
   3  -1 -13 6343.40 871.204   2
   3   1  14 4451.62 1140.82   1
   3  -1 -14 4455.28 772.313   2
   3   1  15 1961.44 831.825   1
   3   1  16 2627.69 947.938   1
   3   1  17 1805.04 844.674   1
   3   1  18 914.315 622.465   1
   3   2 -19 793.866 667.394   2
   3  -2  18 2302.57 963.215   1
   3   2 -18 1843.38 786.095   2
   3   2 -17 1131.00 624.579   2
   3  -2  17 886.307 720.188   1
   3  -2  16 1111.76 686.851   1
   3   2 -16 396.924 475.145   2
   3   2 -15 1442.36 691.809   2
   3  -2  15 1619.81 762.480   1
   3  -2  14 2267.99 891.953   1
   3   2 -14 492.888 425.436   2
   3  -2  13 11335.2 1645.30   1
   3   2 -13 12121.3 1625.44   2
   3  -2  12 8442.92 1374.36   1
   3   2 -12 7491.43 1238.67   2
   3   2 -11 4411.72 935.052   2
   3  -2  11 8493.93 1318.16   1
   3  -2  10 13357.6 1551.00   1
   3   2 -10 12157.2 1484.78   2
   3  -2   9 5382.91 944.803   1
   3  -2   8 2517.30 639.907   1
   3  -2   7 7229.53 998.959   1
   3  -2   6 993.150 408.766   1
   3  -2   5 28950.2 1716.12   1
   3  -2   4 7530.48 817.305   1
   3   2  -4 8397.61 1138.78   1
   3  -2   3 5466.34 653.243   1
   3   2  -3 5528.65 908.437   1
   3  -2   2 8781.68 779.914   1
   3   2  -2 9334.59 1157.59   1
   3  -2   1 25357.0 1174.10   1
   3   2  -1 24512.8 1836.24   1
   3  -2   0 39298.8 1348.06   1
  -3   2   0 38883.4 1353.28   1
   3   2   0 40337.3 2303.74   1
   3   2   1 23111.3 1779.18   1
   3  -2  -1 25368.4 1039.68   1
  -3   2  -1 25492.5 1197.74   1
   3  -2  -2 9321.01 641.164   1
  -3   2  -2 8599.67 766.288   1
   3   2   2 6495.99 946.096   1
  -3   2  -3 6338.17 716.118   1
   3   2   3 5858.80 921.170   1
   3  -2  -3 5592.55 536.210   1
  -3   2  -4 8311.84 881.359   1
   3   2   4 8142.18 1102.15   1
   3  -2  -4 8278.23 685.529   1
   3  -2  -4 8304.35 711.045   1
  -3   2  -5 28494.3 1738.28   1
   3   2   5 26197.2 2008.86   1
   3  -2  -5 27196.7 1355.44   1
   3  -2  -6 797.124 273.510   1
   3   2   6 1368.79 526.389   1
   3  -2  -7 8131.96 866.908   1
   3   2   7 8673.74 1214.89   1
   3   2   8 2645.70 761.830   1
   3  -2  -8 3033.05 588.400   1
   3  -2  -8 3060.58 403.680   2
   3   2   9 4034.64 941.824   1
   3  -2  -9 4649.34 511.470   2
   3   2  10 11702.4 1624.64   1
   3  -2 -10 11134.8 809.854   2
   3  -2 -11 6756.66 660.387   2
   3   2  11 7061.42 1280.99   1
   3   2  12 7538.06 1397.32   1
   3   2  13 10642.2 1689.64   1
   3   2  14 2707.50 943.322   1
   3   2  15 1478.86 766.138   1
   3   2  16 880.817 720.464   1
   3   2  17 490.135 590.884   1
   3   3 -19 795.719 552.118   2
   3   3 -18 499.020 643.285   2
   3   3 -17 1128.88 653.010   2
   3  -3  17 475.473 553.507   1
   3  -3  16 3324.05 1032.50   1
   3   3 -16 6560.04 1424.60   2
   3  -3  15 103.753 385.504   1
   3   3 -15-179.464 420.999   2
   3  -3  14 550.689 490.490   1
   3   3 -14 2005.47 784.288   2
   3   3 -13 1585.46 702.230   2
   3  -3  13 1313.08 663.505   1
   3  -3  12 6178.02 1162.93   1
   3   3 -12 6982.48 1281.12   2
   3  -3  11 1700.08 607.346   1
   3   3 -11 1540.75 719.233   2
   3  -3  10 8888.07 1282.73   1
   3   3 -10 7978.95 1302.13   2
   3  -3   9 4604.74 873.710   1
   3  -3   8 2598.26 677.583   1
   3  -3   7 2493.31 606.545   1
   3  -3   6 1738.98 488.026   1
   3  -3   5 6787.37 815.014   1
   3   3  -5 6123.74 1073.14   1
   3  -3   4 23476.7 1372.81   1
   3   3  -4 23878.0 2009.45   1
   3   3  -3 3170.48 798.459   1
   3  -3   3 3106.05 462.824   1
   3  -3   2 9673.05 696.870   1
   3   3  -2 8161.20 1162.08   1
   3  -3   1 27689.8 975.552   1
   3   3  -1 28873.6 2132.35   1
   3   3   0 7157.99 1075.44   1
   3   3   1 26782.4 2083.10   1
  -3   3  -1 27703.7 1002.69   1
  -3   3  -2 8944.19 686.528   1
   3   3   2 9408.81 1221.43   1
   3   3   3 2685.69 678.204   1
  -3   3  -3 2634.01 444.048   1
   3   3   4 26580.3 2095.19   1
  -3   3  -4 21444.5 1346.15   1
   3  -3  -4 18070.4 699.441   1
   3  -3  -4 21353.5 782.109   1
   3  -3  -5 5325.69 481.906   1
   3   3   5 7357.91 1153.36   1
  -3   3  -5 4830.34 693.621   1
   3   3   6 1834.01 640.122   1
   3  -3  -6 1213.85 161.857   2
   3  -3  -6 1147.99 279.121   1
   3   3   7 1765.83 638.195   1
   3  -3  -7 2520.10 434.866   1
   3   3   8 2826.48 745.521   1
   3  -3  -8 2653.36 526.973   1
   3   3   9 6028.24 1156.20   1
   3   3  10 9609.92 1504.13   1
   3   3  11 2308.98 874.394   1
   3   3  12 6612.16 1347.43   1
   3   3  13 792.704 624.074   1
   3   3  14 607.633 464.330   1
   3   3  15 902.692 663.495   1
   3   3  16 3291.87 1054.96   1
   3   3  17 683.551 544.462   1
   3   4 -17 1523.48 795.100   2
   3   4 -16 3054.82 1107.10   2
   3  -4  16 5517.50 1296.53   1
   3  -4  15 2999.60 957.553   1
   3   4 -15 2055.69 939.201   2
   3  -4  14 3226.56 937.790   1
   3   4 -14 5011.55 1250.81   2
   3   4 -13 767.794 517.701   2
   3  -4  13 1324.41 601.933   1
   3  -4  12 1707.42 631.203   1
   3   4 -12 2572.51 885.130   2
   3  -4  11 1606.25 635.527   1
   3   4 -11 1929.35 700.509   2
   3  -4  10 4312.52 934.937   1
   3   4 -10 2927.06 842.687   2
   3  -4   9 1418.09 527.145   1
   3  -4   8 3544.68 712.984   1
   3  -4   7 2395.16 583.707   1
   3  -4   6 8394.57 965.319   1
   3   4  -6 7522.54 1272.88   1
   3   4  -5 2351.36 722.861   1
   3  -4   5 1980.59 462.710   1
   3   4  -4 28205.3 2341.26   1
   3   4  -3 5998.80 1124.60   1
   3   4  -2 4683.53 953.498   1
   3   4  -1 31408.2 2392.65   1
   3  -4   0 197.232 259.822   2
   3   4   0 335.802 379.574   1
   3   4   1 27226.2 2236.50   1
   3  -4  -1 38160.8 1818.54   2
  -3   4  -2 4645.73 422.208   1
   3  -4  -2 6230.93 697.281   2
   3   4   2 6374.42 1104.98   1
   3   4   3 7068.62 1154.61   1
  -3   4  -3 6247.39 615.282   1
   3  -4  -3 8659.47 714.988   2
   3   4   4 29661.0 2389.04   1
  -3   4  -4 27925.7 1474.99   1
   3  -4  -4 26773.5 1028.31   2
   3   4   5 2195.68 741.375   1
  -3   4  -5 1147.22 351.780   1
   3  -4  -6 6614.03 465.373   1
   3   4   6 8064.49 1286.38   1
   3  -4  -7 1991.28 347.484   1
   3   4   7 2854.96 793.058   1
   3   4   8 3830.25 980.966   1
   3   4   9 3052.62 866.638   1
   3   4  10 4360.73 1080.72   1
   3   4  11 1807.55 775.618   1
   3   4  12 2427.71 958.542   1
   3   4  13 632.931 592.006   1
   3   4  14 4716.27 1233.75   1
   3   4  15 1059.74 746.050   1
   3   4  16 3921.68 1242.30   1
   3   5 -15 1217.40 877.443   2
   3   5 -14 2297.32 1032.43   2
   3   5 -13 1656.28 907.699   2
   3   5 -12-16.8755 407.429   2
   3   5 -11 1178.98 703.624   2
   3   5 -10 475.718 600.943   2
   3   5  -9 4000.92 1116.70   2
   3   5  -8 13973.5 1936.01   1
   3   5  -7 112.557 368.714   1
   3   5  -6 809.315 568.783   1
   3   5  -5 2772.34 839.553   1
   3   5  -4 7320.79 1278.49   1
   3   5  -3 24252.8 2309.29   1
   3   5  -2 13064.8 1705.03   1
   3   5  -1 4009.40 935.486   1
   3   5   0 58915.9 3462.52   1
   3  -5  -1 3799.15 620.772   2
   3   5   1 3039.09 871.400   1
  -3   5  -2 8025.90 416.039   1
   3   5   2 10164.5 1455.71   1
   3   5   3 25116.1 2307.85   1
   3   5   4 7705.07 1304.90   1
   3   5   5 3487.95 920.477   1
   3   5   6 721.842 464.825   1
   3   5   7 2568.57 897.604   1
   3   5   8 14149.1 1851.56   1
   3   5   9 4100.03 1045.17   1
   3   5  10 1461.30 785.208   1
   3   5  11 337.042 388.723   1
   3   5  12 519.603 558.712   1
   3   5  13 220.624 325.298   1
   3   5  14 623.113 509.702   1
   3   5  15 1417.43 802.059   1
   3   6 -13 1479.36 817.915   2
   3   6 -12 1703.05 882.612   2
   3   6 -11 2325.28 973.912   2
   3   6 -10 425.047 638.788   1
   3   6 -10 242.546 388.565   2
   3   6  -9 2015.88 857.285   1
   3   6  -9 1074.02 676.415   2
   3   6  -8 6976.78 1457.58   1
   3   6  -7 7928.50 1493.87   1
   3   6  -6 835.008 651.725   1
   3   6  -5 168.471 332.305   1
   3   6  -4 10795.7 1693.24   1
   3   6  -3 4323.57 1083.00   1
   3   6  -2 19713.3 2182.51   1
   3   6  -1 4519.42 1091.25   1
   3   6   0 8064.18 1369.89   1
   3   6   1 3622.79 1019.26   1
   3   6   2 19537.0 2142.69   1
   3   6   3 3982.25 1019.66   1
   3   6   4 12900.8 1799.97   1
   3   6   5 741.240 529.214   1
   3   6   6 845.041 589.807   1
   3   6   7 8284.94 1479.61   1
   3   6   8 8096.44 1494.31   1
   3   6   9 2104.18 810.999   1
   3   6  10 228.673 580.661   1
   3   6  11 2494.61 902.210   1
   3   6  12 151.519 356.206   1
   3   6  13 1054.77 690.064   1
   3   6  14 786.713 663.987   1
   3   7 -11 835.249 693.628   1
   3   7 -10 899.259 717.756   2
   3   7 -10 570.483 742.303   1
   3   7  -9-37.1174 347.077   1
   3   7  -9 462.742 594.768   2
   3   7  -8 1777.29 889.041   1
   3   7  -8 1928.77 892.259   2
   3   7  -7 1017.86 630.390   1
   3   7  -7 406.510 486.103   2
   3   7  -6 3683.97 1158.00   1
   3   7  -5 1497.79 715.949   1
   3   7  -4 3011.28 1017.30   1
   3   7  -3 1753.59 779.545   1
   3   7  -2 6146.71 1292.01   1
   3   7  -1 3004.33 1015.55   1
   3   7   0 282.084 436.091   1
   3   7   1 2354.71 829.213   1
   3   7   2 7190.02 1396.88   1
   3   7   3 144.849 276.591   1
   3   7   4 3199.74 951.356   1
   3   7   5 2619.99 847.191   1
   3   7   6 3133.01 1028.35   1
   3   7   7 64.3488 377.539   1
   3   7   8 960.063 777.891   1
   3   7   9 751.045 569.952   1
   3   7  10 871.945 588.488   1
   3   7  11 1652.01 779.200   1
   3   7  12 125.297 347.237   1
   3   8  -9 3268.42 1153.13   1
   3   8  -8 1161.10 670.654   1
   3   8  -7 2046.66 976.197   1
   3   8  -7 581.332 602.051   2
   3   8  -6 524.238 562.680   1
   3   8  -6 2717.02 1031.12   2
   3   8  -5 1127.35 657.024   1
   3   8  -4 1321.54 725.018   1
   3   8  -3 1011.06 682.803   1
   3   8  -2 335.376 299.012   1
   3   8  -1 1542.76 688.530   1
   3   8   0 2996.34 971.615   1
   3   8   1 3604.16 1134.10   1
   3   8   2 1840.14 822.744   1
   3   8   3-679.536 513.366   1
   3   8   4 2862.76 1001.13   1
   3   8   5 2234.82 857.620   1
   3   8   6 1625.76 809.398   1
   3   8   7-51.3131 453.582   1
   3   8   8 1523.98 793.180   1
   3   8   9 879.691 662.932   1
   3   8  10 781.029 657.376   1
   3   9  -5 60.0401 505.193   1
   3   9  -4 788.604 531.678   1
   3   9  -3 502.577 551.227   1
   3   9  -2 270.339 379.532   1
   3   9  -1 2207.65 897.548   1
   3   9   0 289.238 453.497   1
   3   9   1 995.600 508.533   1
   3   9   2 47.6004 355.090   1
   3   9   3-112.656 446.942   1
   3   9   4 269.347 463.275   1
   3   9   5 628.762 603.131   1
   3   9   6 1758.42 969.884   1
   3   9   7 198.630 625.866   1
   4   0   0 41849.8 2261.75   1
   4   0  -1 8523.46 1020.02   1
   4   0   1 10872.9 1212.45   1
   4   0   2 44226.1 2396.61   1
   4   0  -2 42080.1 2297.05   1
   4   0   3 15834.2 1484.62   1
   4   0  -3 15869.7 1453.19   1
   4   0   4 103273. 3840.23   1
   4   0  -4 97599.4 3594.33   1
   4   0   5 5731.46 948.620   1
   4   0  -5 4403.49 786.028   1
   4   0   6 22105.7 1912.78   1
   4   0  -6 23183.9 1862.44   1
   4   0   7 15050.1 1635.50   1
   4   0   8 21.8352 362.070   1
   4   0   9 533.806 499.848   1
   4   0  10 30667.8 2588.13   1
   4   0  11 8002.67 1377.10   1
   4   0 -11 6045.08 965.728   2
   4   0  12 8845.37 1499.37   1
   4   0 -12 9076.34 1214.69   2
   4   0  13 781.967 674.808   1
   4   0 -13 992.108 526.950   2
   4   0  14 848.751 659.878   1
   4   0 -14 1114.28 545.892   2
   4   0  15 769.466 582.829   1
   4   0  16 2769.38 959.926   1
   4   0  17-109.860 408.308   1
   4  -1  17 1794.62 852.280   1
   4  -1  16 3644.19 1135.81   1
   4   1 -15 3456.64 862.140   2
   4  -1  15 3180.44 999.467   1
   4  -1  14 3003.27 969.861   1
   4   1 -14 1277.51 516.139   2
   4  -1  13 2141.55 781.820   1
   4   1 -13 421.052 432.662   2
   4  -1  12 1083.90 567.501   1
   4   1 -12 1268.25 543.047   2
   4  -1  11 10071.5 1500.15   1
   4   1 -11 8916.25 1271.77   2
   4  -1  10 6195.08 1149.08   1
   4  -1   9-230.530 264.847   1
   4  -1   8 17933.5 1783.38   1
   4  -1   7 1329.28 464.572   1
   4   1  -6 4832.83 940.140   1
   4  -1   6 4684.78 866.938   1
   4  -1   5 20414.2 1669.38   1
   4   1  -5 21885.5 1880.57   1
   4  -1   4 8345.42 1044.58   1
   4   1  -4 7171.18 1064.38   1
   4  -1   3 10900.0 1130.16   1
   4   1  -3 12120.0 1366.11   1
   4  -1   2 9591.27 1029.28   1
   4   1  -2 10379.2 1260.78   1
   4  -1   1 8358.67 952.846   1
   4   1  -1 8251.17 1097.79   1
   4   1   0 10900.4 1304.42   1
   4  -1   0 10710.4 1037.38   1
  -4   1   0 12246.4 1109.07   1
   4  -1  -1 8307.21 934.219   1
   4   1   1 8322.48 1125.69   1
  -4   1  -1 9651.48 1020.27   1
   4   1   2 12228.4 1370.91   1
  -4   1  -2 10257.4 1096.42   1
   4  -1  -2 10634.9 1034.92   1
   4   1   3 10680.3 1309.43   1
   4  -1  -3 10573.8 1064.38   1
   4   1   4 8731.81 1209.71   1
   4  -1  -4 8522.24 984.615   1
   4   1   5 26637.6 2137.45   1
   4  -1  -5 24797.4 1674.65   1
   4  -1  -6 3662.33 696.387   1
   4   1   6 5167.87 985.973   1
   4   1   7 2046.51 736.614   1
   4   1   8 20372.0 2014.11   1
   4   1   9 129.825 485.142   1
   4   1  10 5342.67 1158.52   1
   4  -1 -10 4739.70 769.280   2
   4  -1 -11 8486.10 1019.80   2
   4   1  11 10931.8 1673.38   1
   4   1  12 1236.54 647.152   1
   4  -1 -12 1911.52 527.617   2
   4   1  13 10278.6 1893.37   1
   4   1  14 1959.66 795.232   1
   4   1  15 2126.08 841.166   1
   4   1  16 2751.28 1017.17   1
   4  -2  17 2414.31 898.693   1
   4   2 -17 2765.71 907.314   2
   4  -2  16-160.533 320.938   1
   4   2 -16-436.125 576.327   2
   4  -2  15 762.681 660.788   1
   4   2 -15 368.140 388.236   2
   4  -2  14 741.413 515.647   1
   4   2 -14 2059.58 781.442   2
   4   2 -13 4422.80 1028.49   2
   4  -2  13 6093.69 1272.27   1
   4  -2  12 4055.90 977.755   1
   4   2 -12 4504.86 1094.86   2
   4  -2  11 6985.30 1286.15   1
   4  -2  10 2803.21 835.652   1
   4  -2   9 11639.1 1463.30   1
   4  -2   8 363.094 319.473   1
   4  -2   7 13225.3 1412.48   1
   4   2  -7 13626.1 1673.17   1
   4  -2   6 6500.12 956.081   1
   4   2  -6 5549.88 1049.46   1
   4  -2   5 1068.82 421.739   1
   4   2  -5 333.684 345.098   1
   4   2  -4 55.7727 286.880   1
   4  -2   4 705.098 331.996   1
   4  -2   3 7862.73 907.329   1
   4   2  -3 6559.19 1093.39   1
   4  -2   2 3733.19 602.050   1
   4   2  -2 1701.44 579.000   1
   4  -2   1 20059.8 1277.28   1
   4   2  -1 20208.3 1837.34   1
   4   2   0 65072.4 3311.78   1
   4  -2   0 62042.3 2173.13   1
   4   2   1 18594.3 1779.02   1
   4  -2  -1 17193.3 1125.83   1
  -4   2  -1 16187.2 1167.64   1
   4   2   2 5070.84 912.655   1
  -4   2  -2 4150.83 638.693   1
   4  -2  -2 3108.39 490.200   1
   4   2   3 7348.04 1199.05   1
  -4   2  -3 6374.81 817.894   1
   4  -2  -3 6992.72 734.189   1
   4   2   4 699.973 518.744   1
   4  -2  -4 465.605 238.273   1
   4  -2  -5 288.043 134.538   1
   4   2   5 559.072 474.997   1
   4  -2  -5 1035.52 338.460   1
   4   2   6 7462.44 1236.12   1
   4  -2  -6 5544.90 750.585   1
   4  -2  -6 5290.82 719.707   1
   4   2   7 11400.4 1559.24   1
   4   2   8-225.686 357.151   1
   4   2   9 11907.4 1658.02   1
   4   2  10 2477.47 884.321   1
   4  -2 -10 1712.42 377.253   2
   4   2  11 6380.85 1287.23   1
   4   2  12 4151.39 1052.20   1
   4   2  13 3934.76 1153.47   1
   4   2  14 2195.15 898.462   1
   4   2  15 386.394 479.550   1
   4   2  16-380.272 289.175   1
   4  -3  17 1508.49 772.783   1
   4   3 -17 1092.86 731.239   2
   4  -3  16 1306.83 770.466   1
   4   3 -16 2166.65 870.914   2
   4   3 -15 1600.24 863.702   2
   4  -3  15 1739.05 830.396   1
   4  -3  14 931.710 541.258   1
   4   3 -14 1362.06 641.984   2
   4  -3  13 1793.01 712.681   1
   4   3 -13 1868.75 771.381   2
   4  -3  12 5803.05 1158.96   1
   4   3 -12 4480.35 1143.01   2
   4  -3  11 4469.88 974.498   1
   4  -3  10 1304.24 579.364   1
   4  -3   9 4321.13 872.667   1
   4   3  -8 852.595 555.380   1
   4  -3   8 1417.65 555.388   1
   4  -3   7 14316.6 1439.80   1
   4   3  -7 12589.9 1708.24   1
   4  -3   6 7946.54 1019.15   1
   4   3  -6 6982.06 1297.85   1
   4  -3   5 14320.0 1281.89   1
   4   3  -5 13843.7 1717.19   1
   4  -3   4 11225.1 1056.31   1
   4   3  -4 9510.72 1433.32   1
   4  -3   3 739.460 260.575   1
   4   3  -3 2065.34 817.309   1
   4  -3   2 3790.84 519.413   1
   4   3  -2 4781.43 1012.34   1
   4  -3   1 26859.8 1215.78   1
   4   3  -1 22985.1 2114.67   1
   4  -3   0 12617.9 751.642   1
   4   3   0 13138.1 1601.94   1
   4   3   1 25571.5 2235.19   1
   4  -3  -1 23636.3 919.703   1
  -4   3  -1 25191.1 1202.31   1
   4  -3  -2 2452.69 280.356   1
   4  -3  -2 2727.03 296.261   1
  -4   3  -2 3834.09 534.221   1
   4   3   2 3969.53 919.739   1
   4   3   3 363.556 418.670   1
   4  -3  -3 1017.02 189.004   1
   4  -3  -3 1509.38 229.726   1
  -4   3  -3 1003.20 308.972   1
  -4   3  -4 11087.9 1064.83   1
   4  -3  -4 9246.27 628.441   1
   4   3   4 13355.7 1651.00   1
   4  -3  -4 10618.2 659.413   1
   4   3   5 9876.24 1452.54   1
   4  -3  -5 10794.1 754.114   1
   4  -3  -5 12014.2 817.775   1
   4  -3  -6 5714.93 614.202   1
   4   3   6 6900.88 1259.02   1
   4  -3  -6 7527.62 735.353   1
   4   3   7 15674.0 1904.54   1
   4  -3  -7 14992.5 1120.98   1
   4   3   8 1113.46 634.505   1
   4   3   9 7443.84 1363.88   1
   4   3  10 1749.69 740.713   1
   4   3  11 4186.84 1140.60   1
   4   3  12 5819.19 1370.42   1
   4   3  13 3419.09 1148.89   1
   4   3  14 1735.37 872.787   1
   4   3  15 1898.10 793.616   1
   4  -4  16 700.078 567.857   1
   4   4 -16-106.530 487.808   2
   4  -4  15 1408.38 717.671   1
   4   4 -15 2259.93 921.750   2
   4   4 -14 1358.86 814.724   2
   4  -4  14 1441.36 715.388   1
   4  -4  13 2387.34 771.477   1
   4   4 -13 622.379 499.206   2
   4  -4  12 2178.81 736.104   1
   4   4 -12 2617.77 873.956   2
   4  -4  11 1106.51 576.391   1
   4   4 -11 501.553 517.008   2
   4  -4  10 312.927 321.857   1
   4  -4   9 3567.30 806.251   1
   4   4  -9 3401.13 1026.01   1
   4   4  -8 530.662 591.521   1
   4  -4   8 1596.25 555.476   1
   4   4  -7 453.449 465.540   1
   4  -4   7 925.542 388.311   1
   4   4  -6 5790.65 1224.25   1
   4  -4   6 3731.35 685.464   1
   4   4  -5 3037.36 929.821   1
   4  -4   5 2561.66 531.315   1
   4  -4   4 6036.30 717.285   1
   4   4  -4 4570.45 1084.23   1
   4  -4   3 1712.27 354.332   1
   4   4  -3 1712.81 670.420   1
   4  -4   2 5763.52 490.939   1
   4   4  -2 6750.48 1273.85   1
   4   4  -1 10307.7 1509.76   1
   4   4   0 32980.9 2690.40   1
   4   4   1 13026.6 1700.27   1
   4  -4  -2 5526.17 762.169   2
   4   4   2 5657.30 1159.41   1
   4   4   3 1124.04 599.715   1
   4   4   4 5091.65 1142.66   1
   4   4   5 1879.24 645.047   1
   4   4   6 3970.76 994.770   1
   4   4   7 359.362 351.407   1
   4   4   8 1467.13 646.650   1
   4   4   9 3153.47 1068.42   1
   4   4  10 672.485 519.188   1
   4   4  11 804.595 554.577   1
   4   4  12 1537.34 747.152   1
   4   4  13 572.766 605.140   1
   4   4  14 557.343 564.520   1
   4   5 -13 4962.22 1339.49   2
   4   5 -12-312.779 396.050   2
   4   5 -11 844.164 590.963   1
   4   5 -11 137.615 323.086   2
   4   5 -10 1481.51 820.761   1
   4   5  -9 706.771 647.110   1
   4   5  -8 762.109 705.516   1
   4   5  -7 3966.77 1087.65   1
   4   5  -6 6882.45 1391.08   1
   4   5  -5 984.445 556.925   1
   4   5  -4 2537.04 858.603   1
   4   5  -3 1335.18 760.195   1
   4   5  -2 30625.9 2754.81   1
   4   5  -1 12165.0 1751.33   1
   4   5   0 3687.06 990.484   1
   4   5   1 16610.3 2040.89   1
   4   5   2 24707.0 2467.71   1
   4   5   3-107.849 287.158   1
   4   5   4 2275.90 869.961   1
   4   5   5 691.781 556.364   1
   4   5   6 8536.89 1506.05   1
   4   5   7 1365.07 661.882   1
   4   5   8 1082.31 722.453   1
   4   5   9 1097.21 709.353   1
   4   5  10 2654.96 1003.70   1
   4   5  11 706.267 513.755   1
   4   5  12 57.8977 509.203   1
   4   5  13 3003.08 1140.57   1
   4   6 -11 787.991 672.275   1
   4   6 -11 1190.81 716.128   2
   4   6 -10 1175.59 832.862   1
   4   6 -10 1715.85 836.484   2
   4   6  -9 962.198 684.185   1
   4   6  -8 3081.30 1061.23   1
   4   6  -7 943.732 727.498   1
   4   6  -6 806.486 663.309   1
   4   6  -5 264.551 438.094   1
   4   6  -4 3080.81 1012.68   1
   4   6  -3 1014.72 664.618   1
   4   6  -2 5484.58 1293.20   1
   4   6  -1 5189.90 1205.53   1
   4   6   0 1001.46 653.647   1
   4   6   1 3738.07 1064.60   1
   4   6   2 3368.36 1038.40   1
   4   6   3 2337.91 884.805   1
   4   6   4 2258.96 890.912   1
   4   6   5 699.874 540.859   1
   4   6   6 761.985 588.160   1
   4   6   7 724.121 561.649   1
   4   6   8 4641.22 1234.01   1
   4   6   9 987.556 708.122   1
   4   6  10 1566.26 773.377   1
   4   6  11 200.214 576.101   1
   4   7  -8 485.582 587.699   1
   4   7  -7 627.973 488.287   1
   4   7  -6 1307.75 790.800   1
   4   7  -5 5135.43 1340.33   1
   4   7  -4 562.368 573.651   1
   4   7  -3 1238.52 744.655   1
   4   7  -2 4031.45 1148.51   1
   4   7  -1 468.602 513.103   1
   4   7   0 418.662 471.924   1
   4   7   1 107.539 467.969   1
   4   7   2 1804.07 800.820   1
   4   7   3 1213.51 720.112   1
   4   7   4 1034.12 654.892   1
   4   7   5 4779.89 1267.45   1
   4   7   6 1335.02 784.202   1
   4   7   7 1309.42 734.179   1
   4   7   8-237.057 498.268   1
   4   7   9-410.239 346.287   1
   4   8  -5 1618.43 846.390   1
   4   8  -4 331.723 562.977   1
   4   8  -3 323.500 476.446   1
   4   8  -2-92.5727 432.681   1
   4   8  -1 2356.21 961.294   1
   4   8   0 1768.59 937.076   1
   4   8   1 1511.14 778.992   1
   4   8   2 477.384 570.821   1
   4   8   3 945.615 502.202   1
   4   8   4 932.335 638.510   1
   4   8   5 2371.23 1038.90   1
   4   8   6 708.166 362.608   1
   5   0   0 299.933 331.152   1
   5   0  -1 14134.4 1498.23   1
   5   0   1 13063.6 1448.57   1
   5   0   2 1012.43 485.270   1
   5   0  -2 81.3074 242.421   1
   5   0   3 25016.3 2081.13   1
   5   0  -3 27123.8 2073.85   1
   5   0   4 9310.48 1324.73   1
   5   0  -4 7678.57 1114.87   1
   5   0   5-162.027 241.349   1
   5   0  -5 677.078 389.024   1
   5   0  -6 501.599 484.827   1
   5   0   6 623.468 492.071   1
   5   0  -7 1426.92 550.913   1
   5   0   7 1941.22 734.556   1
   5   0  -8 1237.45 609.642   1
   5   0   8 1437.35 627.586   1
   5   0   9 10948.2 1622.27   1
   5   0  -9 14801.0 1753.72   1
   5   0  10 2399.41 783.020   1
   5   0 -10 3086.30 849.111   1
   5   0  11 1167.16 663.932   1
   5   0  12 633.178 603.242   1
   5   0 -12 1031.95 451.447   2
   5   0  13 1054.51 672.616   1
   5   0  14 2314.45 845.925   1
   5   0  15 1023.02 690.650   1
   5  -1  15 2240.46 966.424   1
   5  -1  14 743.720 678.442   1
   5   1 -14 1232.54 593.678   2
   5  -1  13 1594.39 694.417   1
   5   1 -13 2320.64 781.756   2
   5  -1  12 360.242 482.137   1
   5   1 -12 2386.68 749.566   2
   5  -1  11 2867.34 901.537   1
   5  -1  10 4777.15 1100.12   1
   5   1 -10 4173.81 1060.86   1
   5  -1   9 862.827 523.284   1
   5   1  -9 721.727 464.167   1
   5  -1   8 2344.36 708.101   1
   5   1  -8 1416.85 585.163   1
   5  -1   7 9587.45 1373.81   1
   5   1  -7 11854.1 1583.66   1
   5  -1   6 10473.3 1381.45   1
   5   1  -6 10481.9 1469.93   1
   5   1  -5 2840.90 785.351   1
   5  -1   5 4019.87 845.131   1
   5  -1   4 2783.37 687.917   1
   5   1  -4 2655.46 759.432   1
   5  -1   3 4565.89 839.270   1
   5   1  -3 4614.63 965.703   1
   5  -1   2 10484.7 1239.08   1
   5   1  -2 11170.3 1433.47   1
   5  -1   1 5555.22 910.723   1
   5   1  -1 6658.91 1162.99   1
   5  -1   0 40.3822 173.436   1
   5   1   0 371.692 340.586   1
   5   1   1 5953.73 1073.19   1
   5  -1  -1 4821.59 808.192   1
   5  -1  -2 8637.31 1065.79   1
   5   1   2 11121.1 1444.13   1
   5   1   3 5875.90 1099.35   1
   5  -1  -3 3390.31 745.603   1
   5   1   4 2913.55 778.378   1
   5  -1  -4 3504.27 718.130   1
   5   1   5 4484.53 995.719   1
   5  -1  -5 3416.58 737.181   1
   5   1   6 12717.3 1651.30   1
   5  -1  -6 10826.3 1300.41   1
   5   1   7 11933.6 1632.90   1
   5  -1  -7 7485.98 1104.75   1
   5  -1  -8 1591.92 538.398   1
   5   1   8 1105.02 516.483   1
   5  -1  -9 749.342 473.295   1
   5   1   9 815.115 630.762   1
   5  -1 -10 5324.03 1050.92   1
   5   1  10 5167.79 1188.88   1
   5   1  11 3057.86 997.222   1
   5   1  12 1052.84 673.558   1
   5   1  13 2397.97 937.917   1
   5   1  14 1047.32 744.542   1
   5   1  15 492.206 481.564   1
   5  -2  15 3711.26 1127.96   1
   5   2 -15 4268.32 1076.92   2
   5   2 -14 1316.04 722.490   2
   5  -2  14 1045.05 614.617   1
   5  -2  13 1750.49 730.509   1
   5   2 -13 798.340 578.519   2
   5  -2  12 2262.50 826.266   1
   5   2 -11 4346.17 1198.68   1
   5  -2  11 2755.39 862.357   1
   5   2 -10 511.516 604.071   1
   5  -2  10 2314.97 749.445   1
   5  -2   9 638.571 419.604   1
   5   2  -9 29.7898 228.057   1
   5  -2   8 5505.12 1039.33   1
   5   2  -8 4799.85 1113.18   1
   5  -2   7 5079.71 972.927   1
   5   2  -7 5032.38 1136.25   1
   5  -2   6 12651.5 1434.68   1
   5   2  -6 11446.3 1649.58   1
   5   2  -5 3629.66 925.781   1
   5  -2   5 4313.58 828.629   1
   5   2  -4 23.7236 256.443   1
   5  -2   4 840.906 384.780   1
   5  -2   3 10927.0 1186.89   1
   5   2  -3 12496.7 1651.97   1
   5  -2   2 15968.2 1374.00   1
   5   2  -2 16739.0 1880.15   1
   5  -2   1 4102.71 690.983   1
   5   2  -1 3009.98 861.705   1
   5  -2   0 7889.83 920.712   1
   5   2   0 8673.24 1348.00   1
   5  -2  -1 3599.85 607.627   1
   5   2   1 2492.44 751.375   1
   5   2   2 15140.9 1835.85   1
   5  -2  -2 14852.6 1222.28   1
   5  -2  -3 11617.0 1097.29   1
   5   2   3 12186.3 1635.60   1
   5   2   4 1080.23 628.296   1
   5  -2  -4 301.567 276.964   1
   5   2   5 3241.44 901.346   1
   5  -2  -5 3558.86 647.311   1
   5   2   6 16102.6 1949.71   1
   5  -2  -6 11884.3 1209.54   1
   5   2   7 4775.96 1087.09   1
   5  -2  -7 5011.88 819.154   1
   5   2   8 5185.12 1170.10   1
   5  -2  -8 6614.39 976.340   1
   5  -2  -9 244.966 298.942   1
   5   2   9 551.249 502.249   1
   5  -2 -10 1727.22 542.007   1
   5   2  10 3251.45 974.435   1
   5   2  11 3708.19 1049.94   1
   5   2  12 2099.57 847.596   1
   5   2  13 1364.64 760.694   1
   5   2  14 2935.53 1068.54   1
   5   3 -16 121.273 567.354   2
   5  -3  15 720.592 527.203   1
   5   3 -15 1539.35 812.113   2
   5  -3  14 792.589 557.152   1
   5   3 -14 139.797 322.397   2
   5  -3  13 1268.94 728.944   1
   5   3 -13 145.170 321.057   2
   5  -3  12 3406.93 963.839   1
   5   3 -12 2227.73 919.665   1
   5  -3  11 2720.03 816.819   1
   5   3 -11 2533.21 1039.36   1
   5   3 -10 6643.02 1423.61   1
   5  -3  10 6646.72 1226.45   1
   5   3  -9 5732.92 1293.62   1
   5  -3   9 6119.58 1133.35   1
   5   3  -8 1202.00 722.149   1
   5  -3   8 520.244 359.640   1
   5   3  -7 216.953 338.459   1
   5  -3   7-34.9685 215.001   1
   5  -3   6 1281.57 460.682   1
   5   3  -6 1348.28 686.194   1
   5  -3   5 10053.4 1148.78   1
   5   3  -5 10010.3 1634.55   1
   5  -3   4 1451.53 457.171   1
   5   3  -4 676.490 529.153   1
   5  -3   3 16355.8 1309.67   1
   5   3  -3 15744.9 1954.84   1
   5  -3   2 480.234 270.889   1
   5   3  -2 644.524 455.263   1
   5  -3   1 7459.23 776.291   1
   5   3  -1 7729.42 1404.52   1
   5  -3   0 189.553 179.007   1
   5   3   0-229.247 352.975   1
   5  -3  -1 7877.03 704.953   1
   5   3   1 6381.82 1243.56   1
   5   3   2-117.977 264.610   1
   5  -3  -2 269.264 133.971   1
   5   3   3 15560.0 1967.35   1
   5   3   4 1463.19 731.270   1
   5   3   5 12287.7 1796.59   1
   5   3   6 1929.06 783.265   1
   5   3   7 385.708 447.163   1
   5   3   8 1608.79 697.471   1
   5   3   9 6663.05 1411.85   1
   5   3  10 6117.76 1389.68   1
   5   3  11 2938.53 994.410   1
   5   3  12 3286.07 1082.95   1
   5   3  13 3333.60 1207.63   1
   5   4 -13 1180.70 774.239   2
   5   4 -12 2865.40 1079.57   1
   5   4 -12 1636.80 850.093   2
   5   4 -11 1131.99 765.254   1
   5   4 -10 849.047 590.524   1
   5   4  -9 871.122 674.448   1
   5   4  -8 4454.97 1232.78   1
   5   4  -7 8559.85 1642.76   1
   5   4  -6 325.138 447.317   1
   5   4  -5 1635.55 751.971   1
   5   4  -4 5259.27 1254.73   1
   5   4  -3 2666.20 896.547   1
   5   4  -2 5452.70 1248.06   1
   5   4  -1 11556.8 1752.68   1
   5   4   0 8766.35 1564.06   1
   5   4   1 10825.3 1698.18   1
   5   4   2 2902.45 948.935   1
   5   4   3 2269.22 887.589   1
   5   4   4 6625.29 1384.17   1
   5   4   5 2056.64 799.914   1
   5   4   6 389.490 353.702   1
   5   4   7 6456.22 1432.06   1
   5   4   8 4324.06 1175.00   1
   5   4   9 1030.45 610.749   1
   5   4  10 789.419 600.557   1
   5   4  11 452.942 340.744   1
   5   4  12 1808.82 890.591   1
   5   5 -10 326.431 389.315   1
   5   5  -9 1337.58 799.570   1
   5   5  -8 3665.52 1156.95   1
   5   5  -7 1142.28 785.877   1
   5   5  -6 3388.58 1154.79   1
   5   5  -5 1642.62 823.985   1
   5   5  -4 333.832 344.916   1
   5   5  -3 1403.40 754.320   1
   5   5  -2 4815.54 1211.48   1
   5   5  -1 2160.62 899.034   1
   5   5   0 1466.25 692.168   1
   5   5   1 3136.43 1036.40   1
   5   5   2 5407.44 1261.24   1
   5   5   3 1030.72 687.471   1
   5   5   4 1089.85 601.261   1
   5   5   5 962.138 697.859   1
   5   5   6 2626.96 959.190   1
   5   5   7 14.8560 403.281   1
   5   5   8 2692.32 982.379   1
   5   5   9 1945.77 817.154   1
   5   5  10 289.731 562.182   1
   5   6  -8 667.952 693.301   1
   5   6  -7 431.514 680.002   1
   5   6  -6 812.224 798.112   1
   5   6  -5 90.7636 354.259   1
   5   6  -4 3492.71 1137.82   1
   5   6  -3 2921.03 1046.51   1
   5   6  -2 1592.10 806.553   1
   5   6  -1 754.763 681.083   1
   5   6   0 1341.81 810.153   1
   5   6   1 2155.09 919.358   1
   5   6   2 1898.67 970.275   1
   5   6   3 1274.12 671.110   1
   5   6   4 2400.72 895.556   1
   5   6   5 1229.07 625.629   1
   5   6   6 140.762 356.139   1
   5   6   7 615.975 574.932   1
   5   6   8 1533.58 907.349   1
   5   7  -3 155.699 309.173   1
   5   7  -2 583.903 526.144   1
   5   7  -1-61.6759 422.259   1
   5   7   0 360.944 752.101   1
   5   7   1 63.9353 467.948   1
   5   7   2 645.961 645.798   1
   5   7   3 1235.98 849.014   1
   5   7   4 2394.52 990.537   1
   6   0   0 14443.7 1697.34   1
   6   0  -1 182.867 269.157   1
   6   0   1 569.930 436.349   1
   6   0   2 308.472 422.876   1
   6   0  -2 655.511 406.176   1
   6   0   3 1784.49 664.974   1
   6   0  -3 544.401 470.414   1
   6   0   4 8169.12 1338.77   1
   6   0  -4 7949.86 1304.77   1
   6   0   5 6862.20 1254.64   1
   6   0  -5 5455.35 1085.25   1
   6   0   6 322.330 414.680   1
   6   0  -6 519.416 341.927   1
   6   0  -7 651.753 537.029   1
   6   0   7-51.7907 253.358   1
   6   0  -8 540.907 416.606   1
   6   0   8 176.245 318.301   1
   6   0  -9 1073.23 562.309   1
   6   0   9 2019.85 727.931   1
   6   0 -10 2499.64 884.266   1
   6   0  10 3225.95 986.171   1
   6   0  11 619.813 553.565   1
   6   0 -11 236.602 430.132   1
   6   0  12 6.17038 507.224   1
   6   0 -12 1171.96 724.687   1
   6   0  13 1004.50 730.641   1
   6   1 -14 127.204 378.064   1
   6  -1  14 807.996 657.746   1
   6  -1  13 269.487 505.560   1
   6   1 -13 731.673 547.918   1
   6  -1  12 1004.24 550.075   1
   6   1 -12 766.887 481.819   1
   6  -1  11 636.621 433.877   1
   6   1 -11 534.793 475.301   1
   6  -1  10 1683.22 750.746   1
   6   1 -10 2552.16 938.617   1
   6  -1   9-65.6562 268.507   1
   6   1  -9 1858.54 797.431   1
   6   1  -8 738.263 473.253   1
   6  -1   8 1747.55 735.333   1
   6   1  -7 1228.96 593.058   1
   6  -1   7 1638.95 630.384   1
   6   1  -6 4364.69 1034.26   1
   6  -1   6 4912.89 1040.92   1
   6  -1   5 692.434 455.816   1
   6   1  -5 673.669 411.614   1
   6  -1   4 1220.06 546.713   1
   6   1  -4 1023.44 522.369   1
   6   1  -3 12028.9 1675.89   1
   6  -1   3 9544.00 1318.94   1
   6  -1   2 11031.0 1387.16   1
   6   1  -2 9989.74 1516.29   1
   6  -1   1 9900.98 1352.30   1
   6   1  -1 7541.63 1310.52   1
   6   1   0 31285.2 2647.30   1
   6  -1   0 34295.2 2394.23   1
   6   1   1 7310.09 1301.81   1
   6  -1  -1 7539.05 1152.69   1
   6  -1  -2 8494.52 1204.65   1
   6   1   2 9851.68 1506.88   1
   6   1   3 8754.23 1434.14   1
   6  -1  -3 9047.93 1222.74   1
   6   1   4 817.587 496.685   1
   6  -1  -4 618.277 351.522   1
   6   1   5 684.411 559.922   1
   6  -1  -5 302.078 361.019   1
   6   1   6 4585.89 1088.34   1
   6  -1  -6 3903.46 852.076   1
   6   1   7 2558.04 896.272   1
   6  -1  -7 1299.37 569.971   1
   6   1   8 762.964 518.715   1
   6  -1  -8 551.721 358.267   1
   6   1   9 1694.66 878.579   1
   6   1  10 992.787 552.007   1
   6   1  11 1085.58 695.944   1
   6   1  12 1511.99 843.788   1
   6  -2  14 1285.62 696.908   1
   6   2 -13 2105.18 956.725   1
   6  -2  13 640.553 560.008   1
   6   2 -13 701.602 512.992   2
   6   2 -12 562.350 553.663   1
   6  -2  12 731.597 588.287   1
   6  -2  11 1611.16 744.626   1
   6   2 -11 1743.94 836.196   1
   6  -2  10 701.372 546.742   1
   6   2 -10 307.960 403.315   1
   6  -2   9 2601.07 833.550   1
   6   2  -9 1389.90 773.342   1
   6  -2   8 1955.23 731.709   1
   6   2  -8 1715.29 777.397   1
   6  -2   7 535.439 447.055   1
   6   2  -7 474.983 525.657   1
   6  -2   6 2874.70 787.987   1
   6   2  -6 5893.10 1338.54   1
   6   2  -5 2258.91 768.736   1
   6  -2   5 4480.55 913.553   1
   6   2  -4 2866.61 912.409   1
   6  -2   4 1609.19 572.010   1
   6  -2   3 3735.76 804.697   1
   6   2  -3 4526.66 1102.42   1
   6  -2   2 2907.13 678.562   1
   6   2  -2 3201.27 937.516   1
   6   2  -1 14597.9 1911.85   1
   6  -2   1 17237.4 1562.45   1
   6  -2   0 2108.35 572.703   1
   6   2   0 1350.13 657.679   1
   6   2   1 14598.2 1939.16   1
   6   2   2 3085.01 917.813   1
   6   2   3 5824.55 1254.89   1
   6   2   4 768.298 546.983   1
   6   2   5 4104.32 1107.39   1
   6   2   6 1899.69 820.092   1
   6   2   7 1261.01 710.112   1
   6   2   8 976.194 634.068   1
   6   2   9 1339.49 781.005   1
   6   2  10 1601.93 739.471   1
   6   2  11 1981.21 895.447   1
   6   3 -13 2551.08 964.157   2
   6   3 -11 1369.60 750.224   1
   6   3 -10 803.281 670.383   1
   6   3  -9 1479.49 780.493   1
   6   3  -8 6317.29 1446.93   1
   6   3  -7 2818.64 1021.32   1
   6   3  -6 1869.52 809.419   1
   6   3  -5 274.115 541.085   1
   6   3  -4 8128.21 1551.93   1
   6   3  -3 1372.49 669.062   1
   6   3  -2 2193.22 858.527   1
   6   3  -1 3319.87 1000.32   1
   6   3   0 3294.69 979.960   1
   6   3   1 3450.38 982.190   1
   6   3   2 1489.65 684.106   1
   6   3   3-126.536 429.272   1
   6   3   4 6626.68 1394.17   1
   6   3   5 536.502 616.730   1
   6   3   6 1370.85 672.755   1
   6   3   7 1056.79 674.943   1
   6   3   8 4277.63 1245.25   1
   6   3   9 1278.91 759.433   1
   6   3  10 1179.77 728.045   1
   6   4  -9 1692.50 876.796   1
   6   4  -8 2712.91 1067.29   1
   6   4  -7 2880.85 1131.90   1
   6   4  -6 2321.18 954.690   1
   6   4  -5 4207.70 1214.50   1
   6   4  -4 1260.05 736.093   1
   6   4  -3 258.329 602.102   1
   6   4  -2 4254.18 1144.68   1
   6   4  -1 1415.66 714.495   1
   6   4   0 1108.80 644.296   1
   6   4   1 1516.21 769.454   1
   6   4   2 4162.99 1170.28   1
   6   4   3 974.279 731.792   1
   6   4   4 2823.81 1018.16   1
   6   4   5 4712.96 1290.56   1
   6   4   6 3520.72 1131.53   1
   6   4   7 1761.86 915.407   1
   6   4   8 2836.80 1009.66   1
   6   4   9 5058.82 1426.77   1
   6   5  -6 1551.38 885.553   1
   6   5  -5 2191.60 987.357   1
   6   5  -4 696.530 632.497   1
   6   5  -3 2628.60 1025.19   1
   6   5  -2 1627.18 794.679   1
   6   5  -1 999.710 716.187   1
   6   5   0 996.519 688.358   1
   6   5   1 52.9092 314.250   1
   6   5   2 1742.47 766.590   1
   6   5   3 3035.14 1119.15   1
   6   5   4 1726.37 892.346   1
   6   5   5 586.533 515.039   1
   6   5   6 373.229 530.492   1
   7   0   0 519.909 396.879   1
   7   0  -1 2749.70 860.678   1
   7   0   1 1861.31 744.100   1
   7   0  -2 6236.84 1241.94   1
   7   0   2 5006.39 1117.55   1
   7   0  -3 1047.34 595.944   1
   7   0   3 33.5451 316.644   1
   7   0   4 2088.33 785.874   1
   7   0  -4 1934.07 684.985   1
   7   0   5 978.646 530.849   1
   7   0   6 3774.15 1025.63   1
   7   0   7 349.009 319.872   1
   7   0   8 889.942 643.762   1
   7   0   9 307.447 381.156   1
   7   0  10 3006.01 1030.52   1
   7   1  -9 622.566 558.557   1
   7  -1   8 315.435 254.580   1
   7   1  -8 196.099 465.358   1
   7   1  -7 1119.21 652.101   1
   7  -1   7 1011.82 594.115   1
   7   1  -6 1453.42 729.992   1
   7   1  -5 2961.75 919.628   1
   7   1  -4 4713.70 1161.81   1
   7   1  -3-127.286 226.767   1
   7   1  -2-266.111 288.600   1
   7   1  -1 3581.06 971.538   1
   7   1   0 2252.51 790.597   1
   7   1   1 3493.34 966.447   1
   7   1   2 993.551 642.048   1
   7   1   3 999.799 638.072   1
   7   1   4 2131.54 872.467   1
   7   1   5 3696.60 1064.02   1
   7   1   6 363.695 479.200   1
   7   1   7 986.675 700.680   1
   7   1   8 1432.06 818.427   1
   7   1   9 1409.02 830.948   1
   7   2 -10 1311.86 822.136   1
   7   2  -9-84.6641 405.442   1
   7   2  -8 1701.38 870.671   1
   7   2  -7 734.936 575.815   1
   7   2  -6 2070.92 843.994   1
   7   2  -5 1485.29 758.959   1
   7   2  -4 750.369 469.728   1
   7   2  -3 8923.02 1637.70   1
   7   2  -2 428.554 409.644   1
   7   2  -1 957.622 604.717   1
   7   2   0 4543.25 1231.11   1
   7   2   1 2034.30 737.891   1
   7   2   2 2293.46 939.776   1
   7   2   3 9814.89 1728.31   1
   7   2   4 1268.05 739.315   1
   7   2   5 666.317 491.159   1
   7   2   6 1442.84 788.612   1
   7   2   7 1798.98 838.086   1
   7   2   8 1635.18 779.514   1
   7   3  -7 534.579 676.824   1
   7   3  -6 1987.97 910.620   1
   7   3  -5 1209.08 863.641   1
   7   3  -4 427.400 585.120   1
   7   3  -3 224.614 274.888   1
   7   3  -2 2773.06 974.141   1
   7   3  -1 1935.10 854.580   1
   7   3   0 1537.27 821.699   1
   7   3   1 1917.37 924.428   1
   7   3   2 1849.47 891.220   1
   7   3   3 840.709 556.107   1
   7   3   4 1433.36 818.927   1
   7   3   5 1741.45 927.204   1
   7   3   6 2341.38 976.411   1
   7   4  -3 210.910 365.834   1
   7   4  -2 261.304 631.455   1
   7   4  -1 1273.04 743.862   1
   7   4   0 986.152 683.587   1
   7   4   1 1225.92 757.552   1
   7   4   2 278.765 424.424   1
   8   1   2-43.1311 292.061   1
   8   1   3-103.704 441.859   1
   8   1   4 2007.26 853.573   1
   8   1   5 1869.68 901.837   1
   8   2  -3 655.651 517.893   1
   8   2  -2 1346.77 779.258   1
   8   2  -1-48.0195 558.129   1
   8   2   0 2470.21 986.191   1
   8   2   1 2711.06 1019.32   1
   0   0   0    0.00    0.00   0
TITL shI_3390_RoLa in P2(1)2(1)2(1)
REM P2(1)2(1)2(1) (#19 in standard setting)
CELL 0.71073   6.035565   7.650091  15.785074  90.0000  90.0000  90.0000
ZERR    2.00   0.000469   0.000636   0.001357   0.0000   0.0000   0.0000
LATT -1
SYMM -x+1/2,-y, z+1/2
SYMM -x, y+1/2,-z+1/2
SYMM  x+1/2,-y+1/2,-z
SFAC C H N O
UNIT 40.00 40.00 8.00 8.00
TREF
HKLF 4
END
;
_shelx_hkl_checksum     54699
_shelx_res_file
;
TITL shi_3390_rola_a.res in P2(1)2(1)2(1)
    shi_3390_rola.res
    created by SHELXL-2018/3 at 14:48:35 on 19-Dec-2023
REM Old TITL shI_3390_RoLa in P212121 #19
REM SHELXT solution in P2(1)2(1)2(1)
REM R1 0.181, Rweak 0.198, Alpha 0.004, Orientation as input
REM Flack x = -1.293 ( 1.415 ) from Parsons' quotients
REM Formula found by SHELXT: C1 N O1
CELL 0.71073 6.035565 7.650091 15.785074 90 90 90
ZERR 4 0.000469 0.000636 0.001357 0 0 0
LATT -1
SYMM 0.5-X,-Y,0.5+Z
SYMM -X,0.5+Y,0.5-Z
SYMM 0.5+X,0.5-Y,-Z
SFAC C H N O
UNIT 16 40 16 8
ISOR 0.01 0.02 N3
L.S. 10
PLAN  1
CONF
BOND $H
MORE -1
fmap 2
acta 52
SHEL 99 0.84
OMIT 2 5 13
REM <olex2.extras>
REM <HklSrc "%.\\shI_3390_RoLa.hkl">
REM </olex2.extras>
WGHT    0.031100
FVAR      11.78986
O1    4   -0.349513   -0.660060   -0.391584    11.00000    0.06398    0.04268 =
         0.05362   -0.00617   -0.00384    0.01818
O2    4   -0.105338   -0.305676   -0.380633    11.00000    0.03175    0.08359 =
         0.05418    0.01025    0.00537   -0.01064
N1    3   -0.571549   -0.438910   -0.434095    11.00000    0.03456    0.03864 =
         0.03353   -0.00642   -0.00675    0.00294
N2    3   -0.626463   -0.261683   -0.420585    11.00000    0.03213    0.03725 =
         0.04757    0.00105    0.00109    0.00256
N3    3   -0.283094   -0.372332   -0.259210    11.00000    0.03615    0.05142 =
         0.03773   -0.00149   -0.00458   -0.00374
N4    3   -0.475784   -0.450763   -0.225224    11.00000    0.05780    0.05639 =
         0.03883   -0.00189    0.00525   -0.00196
C1    1   -0.705556   -0.545280   -0.491300    11.00000    0.05979    0.05541 =
         0.04079   -0.01134   -0.01341   -0.00464
AFIX   3
H1A   2   -0.703336   -0.494920   -0.546990    11.00000   -1.50000
H1B   2   -0.855356   -0.549500   -0.470930    11.00000   -1.50000
H1C   2   -0.646056   -0.661570   -0.493510    11.00000   -1.50000
AFIX   0
C2    1   -0.403968   -0.505008   -0.389632    11.00000    0.03709    0.04325 =
         0.02670   -0.00230    0.00718    0.00583
C3    1   -0.257052   -0.378690   -0.342106    11.00000    0.02881    0.04435 =
         0.03451    0.00477   -0.00215    0.00805
C4    1   -0.128285   -0.279335   -0.204269    11.00000    0.05706    0.08446 =
         0.05666   -0.01531   -0.01716   -0.00794
AFIX   3
H4C   2   -0.188175   -0.166675   -0.190369    11.00000   -1.50000
H4D   2    0.010785   -0.264855   -0.232939    11.00000   -1.50000
H4E   2   -0.105945   -0.345315   -0.153239    11.00000   -1.50000
AFIX   0
H2A   2   -0.762827   -0.254588   -0.404072    11.00000    0.06133
H4A   2   -0.537434   -0.378261   -0.198648    11.00000    0.05299
H2B   2   -0.621399   -0.207788   -0.470712    11.00000    0.05604
H4B   2   -0.432000   -0.547762   -0.186812    11.00000    0.12084
HKLF 4
REM  shi_3390_rola_a.res in P2(1)2(1)2(1)
REM wR2 = 0.0932, GooF = S = 1.038, Restrained GooF = 1.036 for all data
REM R1 = 0.0497 for 1014 Fo > 4sig(Fo) and 0.0680 for all 1279 data
REM 107 parameters refined using 6 restraints
END
WGHT      0.0313      0.0000
REM Highest difference peak  0.142,  deepest hole -0.115,  1-sigma level  0.034
Q1    1  -0.8180 -0.4274 -0.5171  11.00000  0.05    0.14
;
_shelx_res_checksum     67873
