# Supplementary material for: Synthesis and crystal structure of N 1,N 2-di­methyl­ethane­dihydrazide
Source: Acta Crystallogr E Crystallogr Commun. 2024 Jan 12;80(Pt 2):148–51. doi: 10.1107/S2056989024000239 (PMC10848980; doi:10.1107/S2056989024000239)
Supplement: Supplementary file 2 [file e-80-00148-Isup4.hkl]

data_I                                                                          
_shelx_title ' shi_3390_rola_a.res in P2(1)2(1)2(1)'                            
_shelx_refln_list_code          4                                               
_shelx_F_calc_maximum       68.06                                               
_exptl_crystal_F_000       312.00                                               
_reflns_d_resolution_high  0.8405                                               
                                                                                
loop_                                                                           
 _space_group_symop_operation_xyz                                               
 'x, y, z'                                                                      
 '-x+1/2, -y, z+1/2'                                                            
 '-x, y+1/2, -z+1/2'                                                            
 'x+1/2, -y+1/2, -z'                                                            
                                                                                
_cell_length_a     6.0356                                                       
_cell_length_b     7.6501                                                       
_cell_length_c    15.7851                                                       
_cell_angle_alpha  90.000                                                       
_cell_angle_beta   90.000                                                       
_cell_angle_gamma  90.000                                                       
                                                                                
_shelx_F_squared_multiplier     1.000                                           
                                                                                
loop_                                                                           
 _refln_index_h                                                                 
 _refln_index_k                                                                 
 _refln_index_l                                                                 
 _refln_F_squared_calc                                                          
 _refln_F_squared_meas                                                          
 _refln_F_squared_sigma                                                         
 _refln_observed_status                                                         
   2   0   0        167.77        154.71         5.74 o                         
   4   0   0        306.49        301.08        16.27 o                         
   6   0   0        107.09        103.91        12.21 o                         
   1   1   0        913.90        885.13        12.52 o                         
   2   1   0       4632.08       4659.88        33.85 o                         
   3   1   0          6.72          5.36         1.40 o                         
   4   1   0         83.19         81.57         4.71 o                         
   5   1   0          2.51          1.09         1.19 o                         
   6   1   0        216.38        237.47        12.77 o                         
   7   1   0         18.90         16.20         5.69 o                         
   0   2   0         33.61         41.89         3.55 o                         
   1   2   0          4.58          6.30         1.07 o                         
   2   2   0        174.38        172.38         6.06 o                         
   3   2   0        295.68        282.59         6.35 o                         
   4   2   0        471.16        453.13        13.07 o                         
   5   2   0         64.40         58.67         5.47 o                         
   6   2   0          9.33         12.90         3.11 o                         
   7   2   0         20.55         32.69         8.86 o                         
   1   3   0       2061.18       2079.65        15.81 o                         
   2   3   0        549.82        577.38        13.68 o                         
   3   3   0         28.90         51.50         7.74 o                         
   4   3   0         85.14         91.47         4.90 o                         
   5   3   0          0.05          0.35         1.51 o                         
   6   3   0          9.92         23.70         7.05 o                         
   0   4   0         51.65         57.55         6.02 o                         
   1   4   0       1192.98       1182.06        14.44 o                         
   2   4   0        363.39        376.87        16.49 o                         
   3   4   0          0.09          1.82         1.54 o                         
   4   4   0        253.95        237.27        19.36 o                         
   5   4   0         50.98         63.07        11.25 o                         
   6   4   0          0.39          7.98         4.64 o                         
   1   5   0          0.52          0.35         0.74 o                         
   2   5   0         23.44         20.05         3.97 o                         
   3   5   0        414.21        423.85        24.91 o                         
   4   5   0         17.61         26.53         7.13 o                         
   5   5   0         12.11         10.55         4.98 o                         
   6   5   0          4.28          7.17         4.95 o                         
   0   6   0          1.45          1.11         1.06 o                         
   1   6   0          5.88          7.64         1.68 o                         
   2   6   0          4.80          3.49         0.98 o                         
   3   6   0         49.64         58.02         9.86 o                         
   4   6   0          6.43          7.20         4.70 o                         
   5   6   0          1.33          9.65         5.83 o                         
   1   7   0        124.27        109.55         6.09 o                         
   2   7   0          4.39          8.25         3.68 o                         
   3   7   0          0.18          2.03         3.14 o                         
   4   7   0          1.17          3.01         3.40 o                         
   0   8   0          4.55          6.81         2.56 o                         
   1   8   0          2.45          0.69         1.63 o                         
   2   8   0         46.79         54.36        10.16 o                         
   3   8   0         16.59         21.56         6.99 o                         
   1   9   0          9.17         17.01         5.94 o                         
   1   0   1       1489.52       1352.76        14.93 o                         
   2   0   1        623.10        618.73         9.55 o                         
   3   0   1          0.34          1.84         0.89 o                         
   4   0   1         73.36         69.34         8.45 o                         
   5   0   1         91.33         97.86         7.49 o                         
   6   0   1          0.11          2.38         1.65 o                         
   7   0   1         11.62         16.45         4.05 o                         
  -7   1   1         28.07         25.76         6.99 o                         
  -6   1   1         58.04         63.63         8.49 o                         
  -5   1   1         34.30         43.33         5.16 o                         
  -4   1   1         65.78         59.80         5.18 o                         
  -3   1   1        204.43        204.74         8.29 o                         
  -2   1   1        209.41        221.10         6.51 o                         
  -1   1   1       2083.03       2003.42        13.99 o                         
   0   1   1        701.94        684.61         6.28 o                         
   1   1   1       2082.61       1976.85        19.41 o                         
   2   1   1        209.67        215.80         5.09 o                         
   3   1   1        204.31        204.59         6.37 o                         
   4   1   1         65.80         63.33         4.23 o                         
   5   1   1         34.27         38.04         4.64 o                         
   6   1   1         58.02         53.53         6.21 o                         
   7   1   1         28.12         25.13         6.95 o                         
  -6   2   1        109.54        117.15         9.49 o                         
  -5   2   1         26.40         27.00         3.93 o                         
  -4   2   1        128.90        144.66         7.54 o                         
  -3   2   1        179.48        180.70         7.12 o                         
  -2   2   1        155.21        154.64         5.49 o                         
  -1   2   1       1615.48       1562.53        16.86 o                         
   0   2   1       3146.95       3145.33        21.28 o                         
   1   2   1       1616.67       1565.55        10.23 o                         
   2   2   1        155.07        153.31         5.24 o                         
   3   2   1        179.32        180.39         5.17 o                         
   4   2   1        128.86        122.84         5.31 o                         
   5   2   1         26.42         23.41         3.98 o                         
   6   2   1        109.50        105.02        13.95 o                         
  -6   3   1         32.63         23.88         7.20 o                         
  -5   3   1         55.37         54.13         4.89 o                         
  -4   3   1        193.92        187.09        13.94 o                         
  -3   3   1        200.86        200.73         6.38 o                         
  -2   3   1        108.51        105.48         6.17 o                         
  -1   3   1        203.21        203.56         5.03 o                         
   0   3   1        270.55        262.36         9.40 o                         
   1   3   1        203.19        208.36         5.40 o                         
   2   3   1        108.61         92.00         4.12 o                         
   3   3   1        201.09        198.09         6.50 o                         
   4   3   1        193.95        175.32         5.00 o                         
   5   3   1         55.45         54.45         5.38 o                         
   6   3   1         32.63         24.82         7.07 o                         
  -6   4   1          5.19         10.18         5.14 o                         
  -5   4   1         71.30         83.14        12.61 o                         
  -4   4   1         74.36         74.16        10.86 o                         
  -3   4   1        206.23        225.96        17.21 o                         
  -2   4   1        148.73        156.07         8.67 o                         
  -1   4   1         38.44         39.71         2.31 o                         
   0   4   1         33.74         41.45         5.25 o                         
   1   4   1         38.43         38.95         2.76 o                         
   2   4   1        148.62        146.83         3.45 o                         
   3   4   1        206.13        249.32        39.33 o                         
   4   4   1         74.37         93.72        12.23 o                         
   5   4   1         71.23         77.88        12.22 o                         
   6   4   1          5.21         10.91         5.54 o                         
  -5   5   1         18.31         15.54         6.47 o                         
  -4   5   1         96.14         87.52        12.60 o                         
  -3   5   1         21.98         28.84         6.73 o                         
  -2   5   1         41.99         48.26         7.95 o                         
  -1   5   1         38.25         39.75         3.00 o                         
   0   5   1        137.31        140.33         6.10 o                         
   1   5   1         38.21         37.61         4.15 o                         
   2   5   1         42.08         36.51         2.18 o                         
   3   5   1         21.98         25.75         3.64 o                         
   4   5   1         96.05        119.50        14.68 o                         
   5   5   1         18.35         22.56         7.46 o                         
  -5   6   1          8.21          5.43         4.90 o                         
  -4   6   1         43.47         37.34         8.67 o                         
  -3   6   1         22.52         32.51         7.85 o                         
  -2   6   1        270.34        261.08        19.27 o                         
  -1   6   1          0.03          0.66         0.77 o                         
   0   6   1         12.42         15.63         2.02 o                         
   1   6   1          0.04         -0.10         1.39 o                         
   2   6   1        270.47        251.01        23.77 o                         
   3   6   1         22.56         26.06         7.33 o                         
   4   6   1         43.54         26.89         7.66 o                         
   5   6   1          8.18         15.50         6.61 o                         
  -4   7   1          1.49          3.37         3.69 o                         
  -3   7   1         18.50         21.61         7.31 o                         
  -2   7   1         90.79         80.06        11.50 o                         
  -1   7   1         17.34         11.41         3.46 o                         
   0   7   1         69.12         70.60         4.47 o                         
   1   7   1         17.35         12.55         2.28 o                         
   2   7   1         90.72         90.27        12.10 o                         
   3   7   1         18.55         16.94         5.97 o                         
   4   7   1          1.49          0.77         3.37 o                         
  -3   8   1         13.51         11.10         4.95 o                         
  -2   8   1         10.38         12.28         5.39 o                         
  -1   8   1          0.09          0.09         1.18 o                         
   0   8   1         12.45         14.54         2.30 o                         
   1   8   1          0.10          1.34         1.40 o                         
   2   8   1         10.36         11.72         4.79 o                         
   3   8   1         13.51         25.93         8.16 o                         
  -1   9   1          1.05         -1.07         2.16 o                         
   0   9   1          0.81          5.80         3.44 o                         
   1   9   1          1.06         -2.63         2.63 o                         
   0   0   2        103.28        103.78         2.15 o                         
   1   0   2        907.95        907.29        11.87 o                         
   2   0   2         14.84         14.84         1.62 o                         
   3   0   2          9.37          9.22         1.59 o                         
   4   0   2        293.10        310.32        11.93 o                         
   5   0   2          0.32          2.82         3.35 o                         
   6   0   2          1.32          3.49         2.11 o                         
   7   0   2         33.31         40.46         5.98 o                         
  -7   1   2          0.58         -1.91         2.08 o                         
  -6   1   2         71.08         76.13         7.36 o                         
  -5   1   2         78.42         77.62         6.74 o                         
  -4   1   2         70.45         71.38         5.74 o                         
  -3   1   2         25.45         30.60         3.35 o                         
  -2   1   2        164.66        156.50         8.43 o                         
  -1   1   2       2352.71       2281.73        26.91 o                         
   0   1   2       4387.65       4384.02        16.13 o                         
   1   1   2       2350.07       2288.19        20.59 o                         
   2   1   2        164.41        163.08         6.68 o                         
   3   1   2         25.28         25.04         2.62 o                         
   4   1   2         70.48         78.57         4.75 o                         
   5   1   2         78.59         69.50         8.93 o                         
   6   1   2         71.09         65.27         6.77 o                         
   7   1   2          0.58          7.15         4.62 o                         
  -6   2   2         17.70         21.69         3.95 o                         
  -5   2   2        114.41        116.87         7.98 o                         
  -4   2   2         24.49         21.97         7.31 o                         
  -3   2   2         58.27         64.47         4.65 o                         
  -2   2   2        968.75       1006.79        16.26 o                         
  -1   2   2        118.12        112.77         2.72 o                         
   0   2   2        129.90        127.52         3.89 o                         
   1   2   2        117.69        111.78         2.76 o                         
   2   2   2        969.56        949.70        23.07 o                         
   3   2   2         58.48         62.04         4.83 o                         
   4   2   2         24.51         27.92         3.79 o                         
   5   2   2        114.48        107.50         7.32 o                         
   6   2   2         17.67         22.19         6.60 o                         
  -6   3   2         17.10         15.78         6.18 o                         
  -5   3   2          1.90          3.90         1.67 o                         
  -4   3   2         23.47         29.05         3.56 o                         
  -3   3   2         56.74         67.06         5.44 o                         
  -2   3   2        182.31        181.94        11.21 o                         
  -1   3   2          7.51          7.06         0.79 o                         
   0   3   2        706.52        743.85        10.99 o                         
   1   3   2          7.48          8.34         1.14 o                         
   2   3   2        182.40        189.60         5.06 o                         
   3   3   2         56.69         65.18         4.31 o                         
   4   3   2         23.27         20.71         2.72 o                         
   5   3   2          1.89          1.00         1.39 o                         
   6   3   2         17.07         10.72         4.92 o                         
  -6   4   2         26.79         30.61         8.24 o                         
  -5   4   2         20.11         39.23         8.98 o                         
  -4   4   2         39.84         42.52         3.55 o                         
  -3   4   2         38.60         33.69         6.86 o                         
  -2   4   2        318.09        326.25        18.80 o                         
  -1   4   2        356.82        389.43        12.39 o                         
   0   4   2        298.06        315.11         8.11 o                         
   1   4   2        356.75        379.35         9.00 o                         
   2   4   2        317.45        307.76         8.86 o                         
   3   4   2         38.55         38.21         4.49 o                         
   4   4   2         39.82         40.05         4.58 o                         
   5   4   2         20.17         20.88         6.83 o                         
   6   4   2         26.86         29.95         8.42 o                         
  -5   5   2         29.58         34.64         8.72 o                         
  -4   5   2        205.44        220.33        19.82 o                         
  -3   5   2         87.58         93.99        12.27 o                         
  -2   5   2         46.43         50.99         8.21 o                         
  -1   5   2        196.55        204.95         6.46 o                         
   0   5   2         89.91         90.46         4.97 o                         
   1   5   2        196.53        193.86         8.67 o                         
   2   5   2         46.44         49.34         2.92 o                         
   3   5   2         87.51         59.18         7.69 o                         
   4   5   2        205.55        177.75        17.75 o                         
   5   5   2         29.60         38.90         9.07 o                         
  -5   6   2          9.00         11.45         5.80 o                         
  -4   6   2         20.97         39.46         9.30 o                         
  -3   6   2        140.65        141.82        15.70 o                         
  -2   6   2         42.83         52.92         9.07 o                         
  -1   6   2        180.87        165.23         6.54 o                         
   0   6   2          1.75          2.84         1.13 o                         
   1   6   2        180.82        176.11         6.23 o                         
   2   6   2         42.82         39.25         3.81 o                         
   3   6   2        140.61        140.55        15.41 o                         
   4   6   2         20.96         24.23         7.47 o                         
   5   6   2          8.97         13.66         6.98 o                         
  -4   7   2         15.36         29.00         8.26 o                         
  -3   7   2         55.93         44.22         9.29 o                         
  -2   7   2         12.71          8.55         4.25 o                         
  -1   7   2         41.27         35.87         3.38 o                         
   0   7   2         13.58         13.37         2.14 o                         
   1   7   2         41.30         44.50         4.13 o                         
   2   7   2         12.69          9.91         4.06 o                         
   3   7   2         55.87         51.73        10.05 o                         
   4   7   2         15.35         12.98         5.76 o                         
  -3   8   2          4.39          2.41         2.15 o                         
  -2   8   2         20.47         23.85         7.33 o                         
  -1   8   2         17.07         14.05         3.53 o                         
   0   8   2         13.26         17.86         3.53 o                         
   1   8   2         17.02         14.83         3.40 o                         
   2   8   2         20.44         21.30         6.61 o                         
   3   8   2          4.41         13.24         5.92 o                         
   0   9   2          0.26          2.72         2.87 o                         
   1   0   3        848.92        824.79        12.65 o                         
   2   0   3        805.71        734.10        14.40 o                         
   3   0   3        382.38        364.36         9.47 o                         
   4   0   3        108.00        114.04         7.47 o                         
   5   0   3        192.70        187.89        10.57 o                         
   6   0   3          4.12          7.61         4.46 o                         
   7   0   3          4.26          2.77         3.65 o                         
  -7   1   3          1.17         -0.92         1.63 o                         
  -6   1   3         67.49         76.50         8.94 o                         
  -5   1   3         28.11         33.00         4.56 o                         
  -4   1   3         80.82         82.21         6.26 o                         
  -3   1   3         43.09         46.63         4.25 o                         
  -2   1   3        186.47        182.61         7.13 o                         
  -1   1   3       2124.81       2047.86        15.11 o                         
   0   1   3          0.37          0.57         0.36 o                         
   1   1   3       2124.89       2065.00        18.54 o                         
   2   1   3        186.73        175.49         7.00 o                         
   3   1   3         43.18         45.94         3.26 o                         
   4   1   3         80.59         76.38         5.94 o                         
   5   1   3         28.19         32.32         8.94 o                         
   6   1   3         67.45         64.22         6.69 o                         
   7   1   3          1.18          7.19         4.59 o                         
  -6   2   3         28.39         29.11         4.68 o                         
  -5   2   3         88.28         82.80         6.93 o                         
  -4   2   3         50.49         53.14         5.02 o                         
  -3   2   3         40.69         39.48         3.82 o                         
  -2   2   3        267.29        287.64         8.94 o                         
  -1   2   3         85.92         84.90         2.85 o                         
   0   2   3        616.28        610.50         9.17 o                         
   1   2   3         85.90         86.92         3.16 o                         
   2   2   3        267.11        278.49         5.75 o                         
   3   2   3         40.76         42.29         2.80 o                         
   4   2   3         50.55         49.25         3.58 o                         
   5   2   3         88.36         84.89         6.56 o                         
   6   2   3         28.31         41.90         9.03 o                         
  -6   3   3          1.73          9.87         4.81 o                         
  -5   3   3        110.17        116.34         7.83 o                         
  -4   3   3         11.08          7.63         4.77 o                         
  -3   3   3         19.13         22.46         2.88 o                         
  -2   3   3        365.49        393.45         9.90 o                         
  -1   3   3         18.96         20.28         1.31 o                         
   0   3   3        121.81        118.97         5.44 o                         
   1   3   3         18.87         19.53         1.54 o                         
   2   3   3        365.69        401.53         7.82 o                         
   3   3   3         19.14         19.06         2.67 o                         
   4   3   3         11.11          8.21         1.46 o                         
   5   3   3        110.20        111.94        14.15 o                         
   6   3   3          1.73         -0.91         3.09 o                         
  -6   4   3          3.41          1.86         4.33 o                         
  -5   4   3         20.53         19.18         6.45 o                         
  -4   4   3         12.28         12.32         2.25 o                         
  -3   4   3         46.67         43.16         8.09 o                         
  -2   4   3         13.37         10.97         3.82 o                         
  -1   4   3        124.10        120.24         4.18 o                         
   0   4   3          1.04          1.52         0.87 o                         
   1   4   3        124.06        125.78         4.27 o                         
   2   4   3         13.31         13.24         2.19 o                         
   3   4   3         46.75         53.34         4.68 o                         
   4   4   3         12.30          8.09         4.31 o                         
   5   4   3         20.54         16.33         6.39 o                         
   6   4   3          3.40          7.01         5.26 o                         
  -5   5   3         12.45         10.10         5.43 o                         
  -4   5   3          7.00          9.61         5.47 o                         
  -3   5   3        194.36        174.48        16.61 o                         
  -2   5   3         41.54         35.48         7.37 o                         
  -1   5   3          7.05          6.11         1.26 o                         
   0   5   3          7.96         11.14         2.86 o                         
   1   5   3          7.00         13.25         2.01 o                         
   2   5   3         41.63         33.47         3.57 o                         
   3   5   3        194.33        180.69        16.60 o                         
   4   5   3          7.02         -0.78         2.07 o                         
   5   5   3         12.39          7.42         4.95 o                         
  -5   6   3         11.39         21.01         7.53 o                         
  -4   6   3          9.57          7.30         4.78 o                         
  -3   6   3         32.47         31.10         7.79 o                         
  -2   6   3         28.31         17.44         5.26 o                         
  -1   6   3         64.46         60.58         3.57 o                         
   0   6   3         67.46         70.97         4.94 o                         
   1   6   3         64.42         64.40         4.68 o                         
   2   6   3         28.31         32.55         3.85 o                         
   3   6   3         32.53         28.65         7.34 o                         
   4   6   3          9.54         16.82         6.37 o                         
   5   6   3         11.43          9.17         4.83 o                         
  -4   7   3         14.49          8.91         5.36 o                         
  -3   7   3          4.79         12.62         5.61 o                         
  -2   7   3         74.37         74.81        11.69 o                         
  -1   7   3         21.79         23.35         3.96 o                         
   0   7   3          5.76          5.83         1.45 o                         
   1   7   3         21.82         24.87         3.25 o                         
   2   7   3         74.37         69.22        10.73 o                         
   3   7   3          4.80          1.04         1.99 o                         
   4   7   3         14.49          8.73         5.18 o                         
  -3   8   3          0.38          7.27         4.91 o                         
  -2   8   3          0.54          5.25         2.91 o                         
  -1   8   3         13.50         22.30         4.44 o                         
   0   8   3         40.51         41.85         5.79 o                         
   1   8   3         13.48         16.31         3.74 o                         
   2   8   3          0.55          2.78         2.83 o                         
   3   8   3          0.39         -3.69         3.69 o                         
   0   0   4        307.91        314.35         5.27 o                         
   1   0   4        225.11        212.66         6.82 o                         
   2   0   4         30.90         30.28         3.15 o                         
   3   0   4         22.99         29.12         3.46 o                         
   4   0   4        679.33        721.78        20.41 o                         
   5   0   4         60.09         60.67         6.14 o                         
   6   0   4         49.06         57.97         6.72 o                         
   7   0   4          9.62         14.43         3.71 o                         
  -6   1   4          5.45          8.05         2.72 o                         
  -5   1   4         18.33         19.62         3.67 o                         
  -4   1   4         55.46         56.21         5.36 o                         
  -3   1   4         93.17         90.06         6.06 o                         
  -2   1   4       2150.12       2170.93        26.29 o                         
  -1   1   4        876.63        881.92        10.07 o                         
   0   1   4       1778.02       1815.64        11.44 o                         
   1   1   4        876.79        893.35         8.17 o                         
   2   1   4       2148.25       2154.25        19.71 o                         
   3   1   4         93.08        100.37         6.38 o                         
   4   1   4         55.47         61.92         5.49 o                         
   5   1   4         18.28         23.45         3.80 o                         
   6   1   4          5.43          5.04         2.06 o                         
  -6   2   4          6.17         15.16         4.52 o                         
  -5   2   4          2.64          2.52         2.94 o                         
  -4   2   4          3.12          2.57         2.34 o                         
  -3   2   4         62.82         56.45         4.78 o                         
  -2   2   4        390.00        403.37        11.21 o                         
  -1   2   4        653.17        661.48         8.93 o                         
   0   2   4       1060.81       1157.80        10.92 o                         
   1   2   4        653.24        660.82         9.97 o                         
   2   2   4        390.44        405.57        11.06 o                         
   3   2   4         62.80         59.54         2.89 o                         
   4   2   4          3.05          3.88         1.56 o                         
   5   2   4          2.65          3.88         2.80 o                         
   6   2   4          6.18          5.53         3.94 o                         
  -6   3   4         52.29         58.48        11.16 o                         
  -5   3   4          7.43          7.94         2.79 o                         
  -4   3   4         86.45         76.87         6.17 o                         
  -3   3   4        171.99        169.83         8.15 o                         
  -2   3   4          5.52          7.98         2.14 o                         
  -1   3   4        141.98        149.58         5.24 o                         
   0   3   4         40.01         39.91         2.85 o                         
   1   3   4        142.43        147.87         4.81 o                         
   2   3   4          5.56          6.51         1.22 o                         
   3   3   4        172.25        146.52        10.98 o                         
   4   3   4         86.46         74.77         5.22 o                         
   5   3   4          7.46         10.53         5.26 o                         
   6   3   4         52.36         47.67        10.03 o                         
  -6   4   4         12.97          9.07         5.30 o                         
  -5   4   4         37.72         37.84         9.03 o                         
  -4   4   4         43.21         40.80         5.27 o                         
  -3   4   4        202.15        202.91        16.84 o                         
  -2   4   4         11.19          9.29         3.56 o                         
  -1   4   4         31.61         38.22         3.79 o                         
   0   4   4          5.87          7.40         1.45 o                         
   1   4   4         31.46         38.53         2.56 o                         
   2   4   4         11.15         11.23         1.58 o                         
   3   4   4        202.09        197.56         5.72 o                         
   4   4   4         43.14         36.63         8.22 o                         
   5   4   4         37.86         47.66         9.96 o                         
   6   4   4         12.98         20.32         7.32 o                         
  -5   5   4          8.30          2.40         2.48 o                         
  -4   5   4         18.45         18.25         6.18 o                         
  -3   5   4         53.64         52.67         9.20 o                         
  -2   5   4         25.94         25.24         6.24 o                         
  -1   5   4        292.43        280.48         6.74 o                         
   0   5   4         90.76         94.85         5.27 o                         
   1   5   4        292.34        287.88         7.47 o                         
   2   5   4         25.86         20.81         3.99 o                         
   3   5   4         53.60         55.43         9.39 o                         
   4   5   4         18.46         16.37         6.26 o                         
   5   5   4          8.30          7.84         4.33 o                         
  -5   6   4         14.84         25.13         8.19 o                         
  -4   6   4         25.60         22.16         7.29 o                         
  -3   6   4         79.82         77.67        12.18 o                         
  -2   6   4         28.60         31.76         7.24 o                         
  -1   6   4         70.49         63.36         3.60 o                         
   0   6   4        110.40        107.78         6.27 o                         
   1   6   4         70.57         69.99         6.54 o                         
   2   6   4         28.63         30.40         6.71 o                         
   3   6   4         79.77         92.81        12.95 o                         
   4   6   4         25.60         16.25         6.41 o                         
   5   6   4         14.82         17.27         6.44 o                         
  -4   7   4          1.05          4.05         4.13 o                         
  -3   7   4         20.57         21.66         7.32 o                         
  -2   7   4         25.09         26.11         7.18 o                         
  -1   7   4          6.25          3.72         3.48 o                         
   0   7   4         62.19         63.04         5.52 o                         
   1   7   4          6.24         12.45         3.04 o                         
   2   7   4         25.04         19.96         5.83 o                         
   3   7   4         20.62         23.02         6.84 o                         
   4   7   4          1.05          7.44         4.71 o                         
  -3   8   4          7.66          9.51         5.22 o                         
  -2   8   4          1.45          8.24        13.12 o                         
  -1   8   4         13.91         17.93         4.37 o                         
   0   8   4          8.41          7.95         2.62 o                         
   1   8   4         13.89         19.23         3.96 o                         
   2   8   4          1.45          2.11         3.07 o                         
   3   8   4          7.63         20.60         7.20 o                         
   1   0   5       1451.46       1424.51        13.71 o                         
   2   0   5         68.48         76.54         5.27 o                         
   3   0   5          2.32          3.29         1.86 o                         
   4   0   5         39.04         36.19         4.78 o                         
   5   0   5          0.52          1.15         3.02 o                         
   6   0   5         40.98         44.15         5.90 o                         
  -6   1   5          6.41          4.91         2.20 o                         
  -5   1   5         26.64         25.10         4.24 o                         
  -4   1   5        165.42        151.71         8.98 o                         
  -3   1   5        184.95        173.02        11.94 o                         
  -2   1   5        143.54        150.01         7.37 o                         
  -1   1   5        855.46        804.69         8.68 o                         
   0   1   5       1430.97       1423.43        11.17 o                         
   1   1   5        855.34        798.72         8.91 o                         
   2   1   5        143.62        162.63         5.88 o                         
   3   1   5        185.22        176.24        13.24 o                         
   4   1   5        165.38        183.66         9.48 o                         
   5   1   5         26.66         27.79         4.26 o                         
   6   1   5          6.43          3.25         2.18 o                         
  -6   2   5         25.46         25.51         7.99 o                         
  -5   2   5         20.48         29.05         4.44 o                         
  -4   2   5          5.28          4.78         2.64 o                         
  -3   2   5        203.74        208.27        12.35 o                         
  -2   2   5        890.87        961.26        24.44 o                         
  -1   2   5        527.30        537.37         8.87 o                         
   0   2   5        210.51        202.07         4.97 o                         
   1   2   5        527.33        542.39         9.98 o                         
   2   2   5        890.46        935.95        14.31 o                         
   3   2   5        203.81        197.00         6.79 o                         
   4   2   5          5.31          3.69         1.35 o                         
   5   2   5         20.55         24.87         3.78 o                         
   6   2   5         25.48         29.53         7.97 o                         
  -6   3   5          1.05          1.97         3.89 o                         
  -5   3   5         82.55         72.22         6.76 o                         
  -4   3   5         95.03        101.82         7.39 o                         
  -3   3   5         46.81         47.20         4.67 o                         
  -2   3   5        119.45        128.98         9.22 o                         
  -1   3   5        252.30        257.83        10.79 o                         
   0   3   5         97.20         94.44         4.03 o                         
   1   3   5        252.12        276.30         6.91 o                         
   2   3   5        119.48        138.82         5.19 o                         
   3   3   5         46.82         39.49         4.56 o                         
   4   3   5         95.01         80.70         4.34 o                         
   5   3   5         82.56         88.40        12.93 o                         
   6   3   5          1.05          3.86         4.44 o                         
  -6   4   5         28.32         30.27         8.74 o                         
  -5   4   5          9.72         11.77         5.41 o                         
  -4   4   5         15.64         19.38         3.32 o                         
  -3   4   5         10.89         15.12         2.80 o                         
  -2   4   5        213.99        221.21         7.87 o                         
  -1   4   5         29.81         29.68         1.81 o                         
   0   4   5        159.56        155.11         6.40 o                         
   1   4   5         29.90         34.17         2.54 o                         
   2   4   5        214.26        219.86        10.47 o                         
   3   4   5         10.87         10.55         3.77 o                         
   4   4   5         15.64         13.52         4.64 o                         
   5   4   5          9.72         14.80         5.75 o                         
   6   4   5         28.29         33.91         9.28 o                         
  -5   5   5          5.11         11.82         5.93 o                         
  -4   5   5         13.30          7.08         4.01 o                         
  -3   5   5         23.12         19.94         6.04 o                         
  -2   5   5         18.45         19.73         2.10 o                         
  -1   5   5         26.22         29.78         2.32 o                         
   0   5   5        758.55        745.86        29.67 o                         
   1   5   5         26.27         28.18         2.97 o                         
   2   5   5         18.43         20.10         2.08 o                         
   3   5   5         23.12         25.09         6.62 o                         
   4   5   5         13.29          4.98         4.00 o                         
   5   5   5          5.14          6.92         5.02 o                         
  -5   6   5          5.05          0.65         2.55 o                         
  -4   6   5          1.58          1.90         3.15 o                         
  -3   6   5          0.99          1.21         2.39 o                         
  -2   6   5        146.78        145.39        15.40 o                         
  -1   6   5         39.53         40.92         2.90 o                         
   0   6   5         20.97         20.24         4.15 o                         
   1   6   5         39.46         38.81         5.02 o                         
   2   6   5        146.84        170.43        15.88 o                         
   3   6   5          0.99          5.33         3.81 o                         
   4   6   5          1.59          5.04         3.89 o                         
   5   6   5          5.04          8.84         4.50 o                         
  -4   7   5         19.53         36.95         9.64 o                         
  -3   7   5         18.40         10.78         5.15 o                         
  -2   7   5          4.60          6.56         2.90 o                         
  -1   7   5         10.84          9.14         3.09 o                         
   0   7   5          0.70          1.56         1.01 o                         
   1   7   5         10.85         12.75         2.48 o                         
   2   7   5          4.58          3.66         3.29 o                         
   3   7   5         18.43         18.85         6.09 o                         
   4   7   5         19.54         34.39         9.12 o                         
  -2   8   5          0.07         -0.86         1.70 o                         
  -1   8   5         25.21         33.54         5.77 o                         
   0   8   5          2.75          5.73         3.32 o                         
   1   8   5         25.23         25.82         4.82 o                         
   2   8   5          0.07          3.05         2.90 o                         
   0   0   6       2228.19       2339.48        25.65 o                         
   1   0   6       2343.95       2337.98        18.66 o                         
   2   0   6        340.48        351.80        11.53 o                         
   3   0   6       1037.74       1078.80        32.13 o                         
   4   0   6        160.63        163.11         9.60 o                         
   5   0   6          2.06          4.04         2.48 o                         
   6   0   6          0.89          3.10         1.90 o                         
  -6   1   6         30.41         33.48         5.28 o                         
  -5   1   6         75.10         75.38         7.24 o                         
  -4   1   6         27.92         34.20         4.59 o                         
  -3   1   6        340.15        350.99        17.75 o                         
  -2   1   6        455.31        473.21        18.91 o                         
  -1   1   6       1155.74       1206.84        11.50 o                         
   0   1   6        762.39        780.47         8.00 o                         
   1   1   6       1155.96       1209.56        14.87 o                         
   2   1   6        455.64        480.60        10.86 o                         
   3   1   6        340.11        337.06        11.95 o                         
   4   1   6         27.94         30.82         5.42 o                         
   5   1   6         75.13         83.62         7.35 o                         
   6   1   6         30.45         30.14         4.83 o                         
  -6   2   6         15.87         29.70        10.86 o                         
  -5   2   6         80.18         87.49         7.79 o                         
  -4   2   6         47.38         43.93         5.08 o                         
  -3   2   6          5.92          7.14         2.94 o                         
  -2   2   6        479.05        457.38        18.36 o                         
  -1   2   6        159.98        166.46         5.34 o                         
   0   2   6         66.26         64.80         3.02 o                         
   1   2   6        160.26        173.03         6.19 o                         
   2   2   6        478.60        481.45        15.78 o                         
   3   2   6          5.89          7.14         2.06 o                         
   4   2   6         47.31         41.84         4.14 o                         
   5   2   6         80.20         95.90        15.17 o                         
   6   2   6         15.85         13.67         5.90 o                         
  -6   3   6         13.91         13.45         5.82 o                         
  -5   3   6          7.52          9.41         2.75 o                         
  -4   3   6         53.16         54.73         5.77 o                         
  -3   3   6          9.42         12.51         3.51 o                         
  -2   3   6         19.85         19.19         3.83 o                         
  -1   3   6        105.95         96.25         5.74 o                         
   0   3   6        188.46        198.25         7.10 o                         
   1   3   6        105.64         91.83         4.17 o                         
   2   3   6         19.82         17.69         2.06 o                         
   3   3   6          9.43          8.94         1.21 o                         
   4   3   6         53.19         47.66         3.54 o                         
   5   3   6          7.54         13.88         5.63 o                         
   6   3   6         13.88          9.86         4.84 o                         
  -6   4   6         14.75         16.70         6.87 o                         
  -5   4   6          0.14          2.34         3.22 o                         
  -4   4   6         40.42         31.69         7.41 o                         
  -3   4   6         52.31         58.26         5.53 o                         
  -2   4   6        361.60        378.16        12.31 o                         
  -1   4   6        170.54        167.08         8.07 o                         
   0   4   6         46.66         45.11         3.67 o                         
   1   4   6        170.71        172.08         6.92 o                         
   2   4   6        361.58        370.14        10.76 o                         
   3   4   6         52.28         49.02         5.22 o                         
   4   4   6         40.42         28.57         7.16 o                         
   5   4   6          0.15          2.80         2.54 o                         
   6   4   6         14.79         25.33         8.14 o                         
  -5   5   6         21.93         24.38         8.31 o                         
  -4   5   6         58.52         49.51        10.01 o                         
  -3   5   6          5.23          5.82         4.09 o                         
  -2   5   6         69.46         65.56         5.00 o                         
  -1   5   6          8.67         10.59         1.98 o                         
   0   5   6        270.11        260.88        11.73 o                         
   1   5   6          8.62          7.58         1.70 o                         
   2   5   6         69.42         62.39         4.44 o                         
   3   5   6          5.24          5.19         3.34 o                         
   4   5   6         58.47         61.42        10.83 o                         
   5   5   6         21.89         18.90         6.90 o                         
  -4   6   6          0.15          5.80         4.77 o                         
  -3   6   6          9.21          6.01         4.69 o                         
  -2   6   6          8.61          8.29         3.06 o                         
  -1   6   6         50.62         40.12         4.51 o                         
   0   6   6          1.95          3.36         1.85 o                         
   1   6   6         50.53         53.87         4.39 o                         
   2   6   6          8.60         10.53         3.90 o                         
   3   6   6          9.23          6.08         4.24 o                         
   4   6   6          0.15          5.48         4.23 o                         
  -3   7   6         22.21         26.50         8.33 o                         
  -2   7   6          0.73          1.44         3.35 o                         
  -1   7   6         24.40         21.17         4.63 o                         
   0   7   6         12.81         15.41         2.81 o                         
   1   7   6         24.42         23.40         4.31 o                         
   2   7   6          0.73          0.85         2.31 o                         
   3   7   6         22.15         22.54         7.40 o                         
  -2   8   6          6.54          4.26         5.61 o                         
  -1   8   6          1.88         10.41         6.12 o                         
   0   8   6          1.35          3.26         2.25 o                         
   1   8   6          1.87          1.30         2.01 o                         
   2   8   6          6.55         16.61         6.24 o                         
   1   0   7        243.45        259.24         6.00 o                         
   2   0   7         23.05         27.25         5.01 o                         
   3   0   7        149.60        132.05        11.91 o                         
   4   0   7        116.25        108.27        11.77 o                         
   5   0   7          9.54         11.85         3.17 o                         
   6   0   7          0.06          1.25         2.53 o                         
  -6   1   7          7.04         10.27         3.11 o                         
  -5   1   7         67.11         76.83         8.15 o                         
  -4   1   7          7.67          9.56         3.34 o                         
  -3   1   7         11.12         20.69         4.75 o                         
  -2   1   7        242.02        262.95        14.96 o                         
  -1   1   7         51.58         50.76         3.08 o                         
   0   1   7          0.30          1.34         0.54 o                         
   1   1   7         51.64         48.61         2.75 o                         
   2   1   7        241.97        229.90         6.86 o                         
   3   1   7         11.14         16.25         4.84 o                         
   4   1   7          7.63         14.72         5.30 o                         
   5   1   7         67.03         67.35        16.00 o                         
   6   1   7          7.03         12.87         4.53 o                         
  -6   2   7          2.18          3.65         2.45 o                         
  -5   2   7         40.24         36.40         5.32 o                         
  -4   2   7         96.68         96.37         7.76 o                         
  -3   2   7         59.72         52.01         7.19 o                         
  -2   2   7         55.09         58.00         7.09 o                         
  -1   2   7        308.45        306.80         8.80 o                         
   0   2   7          9.46          7.72         1.50 o                         
   1   2   7        308.44        331.72        11.12 o                         
   2   2   7         55.15         61.53         2.83 o                         
   3   2   7         59.79         59.87         5.08 o                         
   4   2   7         96.75         82.02        11.22 o                         
   5   2   7         40.24         35.46         4.71 o                         
   6   2   7          2.17          9.07         5.11 o                         
  -6   3   7          8.88         20.28         7.35 o                         
  -5   3   7          0.79          0.45         1.31 o                         
  -4   3   7        116.15         98.22         7.92 o                         
  -3   3   7         14.52         17.94         4.36 o                         
  -2   3   7          2.13          2.01         1.32 o                         
  -1   3   7         72.90         79.33         5.63 o                         
   0   3   7         20.19         16.42         2.70 o                         
   1   3   7         72.91         74.36         4.60 o                         
   2   3   7          2.12          1.14         0.93 o                         
   3   3   7         14.50         16.72         2.71 o                         
   4   3   7        116.26        109.16         6.95 o                         
   5   3   7          0.78          2.77         3.22 o                         
   6   3   7          8.90          7.60         4.86 o                         
  -5   4   7         57.42         61.58        11.82 o                         
  -4   4   7          4.90          5.11         2.15 o                         
  -3   4   7         17.13         17.23         4.20 o                         
  -2   4   7         22.34         22.31         3.55 o                         
  -1   4   7         33.78         30.62         3.72 o                         
   0   4   7         13.05         13.60         2.60 o                         
   1   4   7         33.83         37.92         3.80 o                         
   2   4   7         22.34         22.98         3.77 o                         
   3   4   7         17.14         15.67         3.11 o                         
   4   4   7          4.91          2.59         2.53 o                         
   5   4   7         57.42         46.45        10.30 o                         
  -5   5   7          3.34          8.22         5.65 o                         
  -4   5   7         10.22         28.54         7.82 o                         
  -3   5   7          7.27          0.81         2.65 o                         
  -2   5   7         13.97         19.54         3.24 o                         
  -1   5   7          5.17          6.58         1.89 o                         
   0   5   7         75.57         73.49         7.97 o                         
   1   5   7          5.20          7.96         2.67 o                         
   2   5   7         13.94         14.21         5.69 o                         
   3   5   7          7.26         18.48         6.46 o                         
   4   5   7         10.19          9.82         4.76 o                         
   5   5   7          3.35          0.11         2.90 o                         
  -4   6   7          4.88          6.79         5.23 o                         
  -3   6   7         51.55         57.04        10.75 o                         
  -2   6   7         19.82         23.71         4.69 o                         
  -1   6   7         62.53         66.14         6.01 o                         
   0   6   7         15.29         14.90         5.73 o                         
   1   6   7         62.56         62.96         6.78 o                         
   2   6   7         19.79         29.10         7.12 o                         
   3   6   7         51.60         59.60        10.64 o                         
   4   6   7          4.91          5.21         4.04 o                         
  -3   7   7          1.98          4.84         2.77 o                         
  -2   7   7         39.53         48.43         7.90 o                         
  -1   7   7         16.86         19.84         4.35 o                         
   0   7   7          0.62          2.34         4.59 o                         
   1   7   7         16.88         11.63         3.37 o                         
   2   7   7         39.59         38.08         8.31 o                         
   3   7   7          1.98          0.46         2.72 o                         
  -2   8   7          0.38          4.28         3.53 o                         
  -1   8   7          8.23         15.22         4.20 o                         
   0   8   7          4.68          8.26         3.29 o                         
   1   8   7          8.22          8.99         4.99 o                         
   2   8   7          0.38         -3.22         3.22 o                         
   0   0   8        694.54        736.80        16.49 o                         
   1   0   8          2.40          3.24         1.07 o                         
   2   0   8        153.53        174.04         8.31 o                         
   3   0   8          0.01          2.13         2.63 o                         
   4   0   8          1.01          0.16         2.60 o                         
   5   0   8         12.09          9.61         3.15 o                         
   6   0   8          0.41          2.40         1.82 o                         
  -6   1   8          8.13          8.15         3.63 o                         
  -5   1   8         17.28         13.38         3.34 o                         
  -4   1   8        141.03        129.02        12.83 o                         
  -3   1   8        198.30        187.49        14.30 o                         
  -2   1   8          6.35          6.97         2.30 o                         
  -1   1   8        207.78        207.98         7.50 o                         
   0   1   8          3.42          3.01         0.80 o                         
   1   1   8        207.60        215.29         9.55 o                         
   2   1   8          6.44          8.03         1.75 o                         
   3   1   8        198.48        198.47        15.71 o                         
   4   1   8        141.06        146.56        14.49 o                         
   5   1   8         17.30          9.66         2.68 o                         
   6   1   8          8.12          4.59         2.12 o                         
  -6   2   8          6.32         13.23         3.83 o                         
  -5   2   8         42.44         37.41         5.47 o                         
  -4   2   8          0.15          2.61         2.30 o                         
  -3   2   8         18.57         18.11         4.60 o                         
  -2   2   8        147.95        139.70         8.28 o                         
  -1   2   8        254.36        247.21         8.43 o                         
   0   2   8         14.87         16.53         2.00 o                         
   1   2   8        254.72        252.06        10.42 o                         
   2   2   8        147.82        145.06        11.03 o                         
   3   2   8         18.51         21.54         2.19 o                         
   4   2   8          0.16         -1.62         2.57 o                         
   5   2   8         42.50         43.95         5.39 o                         
   6   2   8          6.30          7.02         4.56 o                         
  -6   3   8         38.22         45.45        10.41 o                         
  -5   3   8          4.74          5.37         2.45 o                         
  -4   3   8          8.26          8.17         2.83 o                         
  -3   3   8         19.42         18.69         4.87 o                         
  -2   3   8         33.14         33.27         3.17 o                         
  -1   3   8        293.53        307.20        15.93 o                         
   0   3   8         78.62         78.42         6.22 o                         
   1   3   8        293.19        305.96         9.84 o                         
   2   3   8         33.11         35.01         3.98 o                         
   3   3   8         19.42         19.52         3.10 o                         
   4   3   8          8.24          8.01         4.56 o                         
   5   3   8          4.72         11.57         5.02 o                         
   6   3   8         38.23         30.77         8.96 o                         
  -5   4   8         29.57         32.05         8.87 o                         
  -4   4   8          4.17          7.77         3.83 o                         
  -3   4   8         25.20         25.50         5.13 o                         
  -2   4   8         40.06         37.65         4.09 o                         
  -1   4   8         23.32         22.11         4.55 o                         
   0   4   8         38.88         38.26         4.78 o                         
   1   4   8         23.40         22.41         3.82 o                         
   2   4   8         39.98         42.72         7.34 o                         
   3   4   8         25.11         27.56         7.06 o                         
   4   4   8          4.17         10.55         4.65 o                         
   5   4   8         29.63         31.11         8.45 o                         
  -5   5   8         17.78         26.37         8.32 o                         
  -4   5   8          4.59          5.48         5.08 o                         
  -3   5   8        111.84        100.53        13.93 o                         
  -2   5   8        109.52        109.65         7.00 o                         
  -1   5   8         10.12         10.20         2.52 o                         
   0   5   8         66.33         73.74         6.71 o                         
   1   5   8         10.10         10.95         2.91 o                         
   2   5   8        109.44         98.82        12.16 o                         
   3   5   8        111.85        101.79        13.32 o                         
   4   5   8          4.60          7.79         5.20 o                         
   5   5   8         17.76         19.37         7.07 o                         
  -4   6   8         32.56         22.17         7.63 o                         
  -3   6   8         39.43         50.19        10.49 o                         
  -2   6   8          8.18          8.32         3.99 o                         
  -1   6   8         79.98         74.82         6.62 o                         
   0   6   8        146.10        142.93         9.92 o                         
   1   6   8         80.00         83.46        10.51 o                         
   2   6   8          8.19         12.51         4.72 o                         
   3   6   8         39.43         58.25        10.75 o                         
   4   6   8         32.55         33.39         8.88 o                         
  -3   7   8          8.74         13.33         4.53 o                         
  -2   7   8          9.78         12.15         3.87 o                         
  -1   7   8         27.21         26.68         7.63 o                         
   0   7   8         20.95         21.89         5.47 o                         
   1   7   8         27.17         23.97         4.49 o                         
   2   7   8          9.74          8.70         4.99 o                         
   3   7   8          8.74          6.91         5.60 o                         
  -1   8   8          5.36          3.86         2.15 o                         
   0   8   8          2.42          2.45         8.35 o                         
   1   8   8          5.35          7.18         3.05 o                         
   1   0   9        108.11        108.19         5.55 o                         
   2   0   9        144.16        150.81         8.06 o                         
   3   0   9          3.95          4.56         3.19 o                         
   4   0   9          5.70          3.84         3.60 o                         
   5   0   9         93.29         93.63        13.86 o                         
   6   0   9          5.83         10.69         3.41 o                         
  -6   1   9          1.38          3.01         6.92 o                         
  -5   1   9          3.45          5.67         2.50 o                         
  -4   1   9          0.79         -1.66         1.91 o                         
  -3   1   9        186.45        179.52        14.67 o                         
  -2   1   9         24.86         27.66         3.84 o                         
  -1   1   9        321.21        338.90        13.82 o                         
   0   1   9        257.85        255.23         7.29 o                         
   1   1   9        321.38        362.28        19.09 o                         
   2   1   9         24.88         28.57         3.33 o                         
   3   1   9        186.22        164.69        20.96 o                         
   4   1   9          0.79          0.93         3.49 o                         
   5   1   9          3.43          5.59         2.72 o                         
   6   1   9          1.37         12.19         6.32 o                         
  -6   2   9          6.90         14.28         4.36 o                         
  -5   2   9          0.77          1.76         2.19 o                         
  -4   2   9         91.12         83.73        10.53 o                         
  -3   2   9         29.80         38.73         6.80 o                         
  -2   2   9         77.23         87.24         6.90 o                         
  -1   2   9          8.14         11.47         2.23 o                         
   0   2   9         44.92         40.57         3.31 o                         
   1   2   9          8.13          4.06         2.13 o                         
   2   2   9         77.22         84.14        10.30 o                         
   3   2   9         29.76         32.55         3.23 o                         
   4   2   9         91.16         85.66        11.93 o                         
   5   2   9          0.78          2.58         1.85 o                         
   6   2   9          6.90          9.64         5.62 o                         
  -5   3   9         45.48         42.86         6.13 o                         
  -4   3   9         28.02         31.09         6.28 o                         
  -3   3   9         35.28         33.13         6.29 o                         
  -2   3   9         10.41         11.23         2.22 o                         
  -1   3   9         57.34         56.42         5.36 o                         
   0   3   9        332.82        328.28        13.25 o                         
   1   3   9         57.44         59.66         8.37 o                         
   2   3   9         10.45         13.27         4.98 o                         
   3   3   9         35.36         43.37         8.32 o                         
   4   3   9         28.09         53.55         9.81 o                         
   5   3   9         45.51         47.94        10.16 o                         
  -5   4   9          0.45          6.27         4.85 o                         
  -4   4   9         22.22         25.22         4.56 o                         
  -3   4   9         14.75         10.20         3.79 o                         
  -2   4   9          2.74          6.98         4.08 o                         
  -1   4   9         40.84         42.49         5.90 o                         
   0   4   9         14.49         15.57         9.60 o                         
   1   4   9         40.81         41.86         6.40 o                         
   2   4   9          2.76          5.18         3.23 o                         
   3   4   9         14.75         21.96         6.23 o                         
   4   4   9         22.17         22.69         7.69 o                         
   5   4   9          0.45          7.41         4.39 o                         
  -4   5   9          1.45          5.08         4.66 o                         
  -3   5   9         28.49         28.78         8.03 o                         
  -2   5   9         44.34         46.02         6.84 o                         
  -1   5   9         18.05         28.64         4.27 o                         
   0   5   9         86.12         89.57         7.70 o                         
   1   5   9         18.06         22.31         4.25 o                         
   2   5   9         44.27         53.21         9.16 o                         
   3   5   9         28.46         29.50         7.52 o                         
   4   5   9          1.45          7.89         5.10 o                         
  -4   6   9          4.91          6.92         4.92 o                         
  -3   6   9          3.86         10.72         3.82 o                         
  -2   6   9         32.62         31.54         8.02 o                         
  -1   6   9         36.14         35.92         4.75 o                         
   0   6   9         93.09        102.52         8.68 o                         
   1   6   9         36.15         33.22         5.21 o                         
   2   6   9         32.64         29.48         7.15 o                         
   3   6   9          3.89         15.14         5.83 o                         
   4   6   9          4.92          7.10         5.09 o                         
  -3   7   9          2.94          1.06         2.16 o                         
  -2   7   9          7.45         11.97         5.31 o                         
  -1   7   9         53.59         54.89        10.90 o                         
   0   7   9         16.87         29.67         5.11 o                         
   1   7   9         53.61         72.12         8.01 o                         
   2   7   9          7.45          9.31         4.68 o                         
   3   7   9          2.95          5.40         4.10 o                         
   0   0  10        205.67        169.17        13.53 o                         
   1   0  10        267.32        253.76         8.98 o                         
   2   0  10         14.96         16.70         3.01 o                         
   3   0  10        265.45        255.46        11.73 o                         
   4   0  10        246.44        220.63        18.62 o                         
   5   0  10         21.57         19.84         4.14 o                         
   6   0  10         10.94         20.57         4.74 o                         
  -6   1  10          5.34         14.89         4.22 o                         
  -5   1  10         32.85         32.27         5.49 o                         
  -4   1  10         39.15         44.57         8.27 o                         
  -3   1  10        309.05        295.23        13.18 o                         
  -2   1  10        316.91        304.35        12.72 o                         
  -1   1  10        297.71        278.27         9.77 o                         
   0   1  10          1.20          1.17         0.97 o                         
   1   1  10        297.33        314.06        18.86 o                         
   2   1  10        316.80        307.70        11.24 o                         
   3   1  10        308.79        289.63        11.53 o                         
   4   1  10         39.17         35.54         4.61 o                         
   5   1  10         32.89         37.82         5.66 o                         
   6   1  10          5.34          7.14         3.97 o                         
  -5   2  10         11.30          9.56         6.49 o                         
  -4   2  10         15.42         20.17         6.01 o                         
  -3   2  10         85.71         91.79         7.72 o                         
  -2   2  10          6.51         11.21         2.71 o                         
  -1   2  10        195.70        196.87         8.41 o                         
   0   2  10         32.89         32.09         3.16 o                         
   1   2  10        195.63        217.87        15.90 o                         
   2   2  10          6.52          5.90         3.26 o                         
   3   2  10         85.95         80.95         5.21 o                         
   4   2  10         15.43         13.53         2.75 o                         
   5   2  10         11.32         16.46         5.48 o                         
  -5   3  10         41.71         47.81         6.68 o                         
  -4   3  10          7.33          9.38         4.17 o                         
  -3   3  10         52.81         60.90         6.57 o                         
  -2   3  10         55.14         43.62         4.11 o                         
  -1   3  10         23.67         27.71         3.33 o                         
   0   3  10         90.27         80.86         4.91 o                         
   1   3  10         23.77         25.17         6.06 o                         
   2   3  10         55.12         44.77         8.21 o                         
   3   3  10         52.87         69.14        10.82 o                         
   4   3  10          7.36         12.59         5.33 o                         
   5   3  10         41.74         44.01        10.00 o                         
  -5   4  10          8.33          6.11         4.25 o                         
  -4   4  10          6.53          2.25         2.32 o                         
  -3   4  10         28.77         26.49         4.98 o                         
  -2   4  10         77.42         72.48         6.41 o                         
  -1   4  10          7.60          7.53         2.40 o                         
   0   4  10        186.90        192.28        14.16 o                         
   1   4  10          7.64          8.32         2.71 o                         
   2   4  10         77.21         71.53        10.49 o                         
   3   4  10         28.72         31.37         7.77 o                         
   4   4  10          6.54          4.84         3.74 o                         
   5   4  10          8.31          5.68         4.32 o                         
  -4   5  10         11.34         10.66         5.90 o                         
  -3   5  10          1.41          3.42         4.32 o                         
  -2   5  10         31.31         26.86         4.06 o                         
  -1   5  10        126.61        134.13        16.62 o                         
   0   5  10         29.03         36.90         5.33 o                         
   1   5  10        126.66        122.69         9.81 o                         
   2   5  10         31.31         25.01         6.57 o                         
   3   5  10          1.41         10.51         5.65 o                         
   4   5  10         11.36         19.10         7.22 o                         
  -3   6  10          0.38          2.24         2.39 o                         
  -2   6  10          2.12          4.25         3.59 o                         
  -1   6  10          7.65          9.42         4.25 o                         
   0   6  10         45.69         43.43         6.04 o                         
   1   6  10          7.67          2.43         1.94 o                         
   2   6  10          2.11          6.53         3.84 o                         
   3   6  10          0.38          1.65         4.18 o                         
  -2   7  10          6.98         14.48         6.15 o                         
  -1   7  10         12.88         14.54         7.17 o                         
   0   7  10         30.20         34.82         8.80 o                         
   1   7  10         12.85         15.82         4.38 o                         
   2   7  10          7.00          8.71         4.59 o                         
   1   0  11         74.18         69.10         4.98 o                         
   2   0  11          0.13          1.52         1.70 o                         
   3   0  11         11.17         10.73         2.93 o                         
   4   0  11         47.11         49.04         7.04 o                         
   5   0  11          7.85          8.40         4.78 o                         
  -5   1  11         15.29         20.63         6.49 o                         
  -4   1  11         67.08         67.87         6.98 o                         
  -3   1  11        190.90        196.73        17.59 o                         
  -2   1  11         95.41         85.95         7.11 o                         
  -1   1  11         83.10         73.41         5.32 o                         
   0   1  11         12.92         12.04         2.95 o                         
   1   1  11         83.10         85.17        10.23 o                         
   2   1  11         95.41         96.81        13.46 o                         
   3   1  11        190.85        175.81         9.41 o                         
   4   1  11         67.10         66.74         8.80 o                         
   5   1  11         15.29         22.00         7.17 o                         
  -5   2  11         21.03         24.97         5.72 o                         
  -4   2  11         47.70         50.25         9.25 o                         
  -3   2  11         45.97         46.19        14.68 o                         
  -2   2  11        124.62        135.33        10.01 o                         
  -1   2  11         86.81         94.91         6.15 o                         
   0   2  11        370.36        383.12        11.20 o                         
   1   2  11         86.94         82.48        10.38 o                         
   2   2  11        124.60        117.38        13.09 o                         
   3   2  11         45.97         49.09         4.22 o                         
   4   2  11         47.71         45.91         9.26 o                         
   5   2  11         21.05         26.68         7.55 o                         
  -5   3  11         15.60         19.01         4.62 o                         
  -4   3  11         31.71         32.16         7.01 o                         
  -3   3  11         13.54         11.71         3.34 o                         
  -2   3  11        102.42         94.49         6.33 o                         
  -1   3  11         79.51         75.61         5.65 o                         
   0   3  11         28.19         31.80         3.30 o                         
   1   3  11         79.43         67.48         9.52 o                         
   2   3  11        102.51        106.59        12.89 o                         
   3   3  11         13.52         16.61         6.29 o                         
   4   3  11         31.71         30.12         8.21 o                         
   5   3  11         15.61         21.14         7.15 o                         
  -4   4  11          1.67          5.67         2.77 o                         
  -3   4  11         12.99         12.66         3.39 o                         
  -2   4  11         11.34         13.15         3.21 o                         
  -1   4  11         34.41         36.27         4.94 o                         
   0   4  11         64.87         67.73        12.27 o                         
   1   4  11         34.35         40.65         7.71 o                         
   2   4  11         11.32         11.93         4.68 o                         
   3   4  11         12.99         13.00         5.58 o                         
   4   4  11          1.66          5.79         3.99 o                         
  -4   5  11          3.39          2.79         2.54 o                         
  -3   5  11          2.63          8.48         5.06 o                         
  -2   5  11          8.91          3.43         4.00 o                         
  -1   5  11        172.03        167.73        10.78 o                         
   0   5  11         46.47         41.67         5.72 o                         
   1   5  11        172.01        178.16        24.43 o                         
   2   5  11          8.93         20.15         6.39 o                         
   3   5  11          2.61          2.42         2.80 o                         
   4   5  11          3.38          5.08         3.70 o                         
  -3   6  11         16.89         16.73         7.01 o                         
  -2   6  11         34.05         29.58         8.17 o                         
  -1   6  11         53.75         51.36        10.30 o                         
   0   6  11          9.80         11.57         4.45 o                         
   1   6  11         53.77         59.86         7.36 o                         
   2   6  11         34.04         25.89         7.37 o                         
   3   6  11         16.90         17.95         6.49 o                         
  -1   7  11          4.83         12.32         6.93 o                         
   0   7  11          1.17          8.79         5.05 o                         
   1   7  11          4.84         11.95         3.73 o                         
   0   0  12         10.82         11.83         4.18 o                         
   1   0  12          4.52          6.79         2.58 o                         
   2   0  12        166.52        160.56         9.65 o                         
   3   0  12        428.94        441.03        18.52 o                         
   4   0  12         65.06         64.65         6.79 o                         
   5   0  12          1.99          6.20         2.60 o                         
  -5   1  12          6.60          8.51         7.29 o                         
  -4   1  12          7.76          8.48         2.82 o                         
  -3   1  12        110.22        104.77         8.53 o                         
  -2   1  12         61.24         56.21         6.09 o                         
  -1   1  12         52.58         48.77         4.57 o                         
   0   1  12         46.10         47.49         5.78 o                         
   1   1  12         52.56         54.95         8.79 o                         
   2   1  12         61.20         60.64         5.60 o                         
   3   1  12        110.38        112.25         7.79 o                         
   4   1  12          7.78         11.79         2.94 o                         
   5   1  12          6.58          7.57         4.85 o                         
  -5   2  12         13.91         16.28         5.94 o                         
  -4   2  12         24.66         30.70         5.25 o                         
  -3   2  12         66.69         57.17         6.62 o                         
  -2   2  12          7.98         11.52         3.01 o                         
  -1   2  12         24.90         25.53         3.49 o                         
   0   2  12         13.06         11.14         3.04 o                         
   1   2  12         24.96         34.38         7.34 o                         
   2   2  12          8.04         12.51         4.98 o                         
   3   2  12         66.57         54.23        10.05 o                         
   4   2  12         24.70         29.87         7.57 o                         
   5   2  12         13.91         15.10         6.10 o                         
  -4   3  12         38.11         37.54         5.85 o                         
  -3   3  12         47.48         47.24         6.19 o                         
  -2   3  12          2.08          4.26         1.75 o                         
  -1   3  12         16.03         18.04         3.95 o                         
   0   3  12         21.26         18.88         3.91 o                         
   1   3  12         16.02         21.43         5.84 o                         
   2   3  12          2.08          2.05         3.33 o                         
   3   3  12         47.52         47.57         9.69 o                         
   4   3  12         38.04         41.86         9.86 o                         
  -4   4  12         14.26         17.12         4.05 o                         
  -3   4  12         12.13         14.87         3.70 o                         
  -2   4  12         62.70         59.42         6.42 o                         
  -1   4  12         49.81         49.98         6.06 o                         
   0   4  12         24.38         22.92         4.27 o                         
   1   4  12         49.70         50.72         9.12 o                         
   2   4  12         62.79         66.56        10.92 o                         
   3   4  12         12.16         17.47         6.90 o                         
   4   4  12         14.26         11.06         5.38 o                         
  -3   5  12          3.31         -0.12         2.93 o                         
  -2   5  12          9.52          7.11         5.23 o                         
  -1   5  12         73.61         73.80         8.42 o                         
   0   5  12         64.62         61.84         7.27 o                         
   1   5  12         73.70         72.76        10.95 o                         
   2   5  12          9.51          5.15         4.01 o                         
   3   5  12          3.30          3.74         4.02 o                         
  -2   6  12         13.64         14.93         6.64 o                         
  -1   6  12         13.53         20.02         7.46 o                         
   0   6  12         19.86         18.11         4.09 o                         
   1   6  12         13.53          9.57         4.86 o                         
   2   6  12         13.64         29.98         8.10 o                         
   0   7  12          9.85         29.92         9.17 o                         
   1   0  13          8.26          8.49         4.28 o                         
   2   0  13        176.38        173.09        10.43 o                         
   3   0  13         93.84        112.43         8.66 o                         
   4   0  13          4.44          6.47         2.99 o                         
   5   0  13          0.35          7.59         4.84 o                         
  -5   1  13         13.63         13.93         3.74 o                         
  -4   1  13          5.43          7.44         6.19 o                         
  -3   1  13         44.89         41.38         5.66 o                         
  -2   1  13         88.39         84.69         7.74 o                         
  -1   1  13          9.91         17.38         3.62 o                         
   0   1  13        105.94        104.53         8.73 o                         
   1   1  13          9.93          9.77         4.97 o                         
   2   1  13         88.41         76.98        11.22 o                         
   3   1  13         44.92         43.31         5.06 o                         
   4   1  13          5.43         73.95        13.62 o                         
   5   1  13         13.68         17.25         6.75 o                         
  -4   2  13         29.72         37.51         6.01 o                         
  -3   2  13         87.75         84.50         8.32 o                         
  -2   2  13         45.94         39.34         5.60 o                         
  -1   2  13        113.92        107.23         7.22 o                         
   0   2  13         26.66         21.78         5.91 o                         
   1   2  13        113.81        109.61        12.90 o                         
   2   2  13         45.91         41.98         8.43 o                         
   3   2  13         87.74         76.56        12.16 o                         
   4   2  13         29.73         28.31         8.30 o                         
  -4   3  13         16.68         13.16         3.77 o                         
  -3   3  13          5.44         10.40         3.47 o                         
  -2   3  13         20.26         19.05         3.19 o                         
  -1   3  13         85.80         84.42        13.40 o                         
   0   3  13          0.21          3.00         1.74 o                         
   1   3  13         85.81         97.79        12.55 o                         
   2   3  13         20.23         20.80         6.45 o                         
   3   3  13          5.43          5.70         4.49 o                         
   4   3  13         16.66         24.60         8.27 o                         
  -4   4  13          7.24          9.56         6.35 o                         
  -3   4  13          4.70          7.38         2.82 o                         
  -2   4  13         44.78         42.50         5.72 o                         
  -1   4  13          2.31          4.61         2.32 o                         
   0   4  13         15.08         12.96         3.41 o                         
   1   4  13          2.31         10.08         4.30 o                         
   2   4  13         44.72         37.38         8.78 o                         
   3   4  13          4.68          4.55         4.26 o                         
   4   4  13          7.25          4.12         4.35 o                         
  -3   5  13          2.04         11.92         6.53 o                         
  -2   5  13         17.19         13.47         6.14 o                         
  -1   5  13          3.75          8.12         4.56 o                         
   0   5  13         14.72         23.95         4.82 o                         
   1   5  13          3.74          7.43         4.31 o                         
   3   5  13          2.05          1.59         2.34 o                         
  -2   6  13          0.63          2.10         4.27 o                         
  -1   6  13         23.67         31.32         8.57 o                         
   0   6  13         44.50         63.92        16.78 o                         
   1   6  13         23.67         19.79         6.37 o                         
   2   6  13          0.63          6.19         4.31 o                         
   0   0  14          0.96          7.31         4.30 o                         
   1   0  14          0.97         -0.24         2.22 o                         
   2   0  14         16.71         18.46         3.94 o                         
   3   0  14         62.33         56.69         6.40 o                         
   4   0  14          3.74          7.15         3.03 o                         
  -4   1  14         13.90         13.59         6.21 o                         
  -3   1  14         32.92         34.19         5.65 o                         
  -2   1  14        127.96        123.91        15.80 o                         
  -1   1  14        104.94        100.79         7.03 o                         
   0   1  14          0.10          0.88         1.84 o                         
   1   1  14        105.06         86.53        11.88 o                         
   2   1  14        128.14        115.33        14.25 o                         
   3   1  14         32.85         32.04         4.60 o                         
   4   1  14         13.90         14.10         5.72 o                         
  -4   2  14         15.60          9.10         4.74 o                         
  -3   2  14         11.84          7.67         6.39 o                         
  -2   2  14         13.26         11.11         5.17 o                         
  -1   2  14         34.96         31.42         4.15 o                         
   0   2  14          3.45          4.71         2.99 o                         
   1   2  14         34.86         26.98         7.13 o                         
   2   2  14         13.22         21.36         6.12 o                         
   3   2  14         11.79         19.48         6.79 o                         
   4   2  14         15.61         15.79         6.46 o                         
  -4   3  14          8.35          8.12         2.98 o                         
  -3   3  14          6.65          7.99         5.23 o                         
  -2   3  14          6.50          9.02         2.56 o                         
  -1   3  14         36.59         35.52         5.47 o                         
   0   3  14         26.86         26.38         6.83 o                         
   1   3  14         36.46         37.01         8.19 o                         
   2   3  14          6.51         11.87         5.25 o                         
   3   3  14          6.64          4.37         3.34 o                         
   4   3  14          8.37         12.48         6.28 o                         
  -3   4  14         28.05         29.20         6.42 o                         
  -2   4  14          8.93         13.77         3.68 o                         
  -1   4  14         60.95         61.66         7.34 o                         
   0   4  14         30.74         45.58        17.98 o                         
   1   4  14         61.00         67.13        11.02 o                         
   2   4  14          8.97          5.61         3.71 o                         
   3   4  14         28.11         33.93         8.88 o                         
  -2   5  14         27.08         24.02         7.22 o                         
  -1   5  14         14.57         16.90         4.10 o                         
   0   5  14         14.19         15.60         4.01 o                         
   1   5  14         14.56         13.92         5.51 o                         
   2   5  14         27.14         19.86         6.83 o                         
   0   6  14         74.71         84.91         9.28 o                         
   1   0  15          3.98          9.16         4.96 o                         
   2   0  15         79.40         89.21        13.15 o                         
   3   0  15          0.87          1.64         2.22 o                         
   4   0  15          0.04          5.54         4.19 o                         
  -4   1  15         12.45         24.06         4.70 o                         
  -3   1  15         14.48         25.72         4.91 o                         
  -2   1  15         45.34         41.67         5.99 o                         
  -1   1  15         15.81         17.84         3.98 o                         
   0   1  15          0.06          2.75         2.27 o                         
   1   1  15         15.77         22.44         6.45 o                         
   2   1  15         45.31         48.52         9.75 o                         
   3   1  15         14.50         14.11         5.98 o                         
   4   1  15         12.45         15.30         6.05 o                         
  -4   2  15          1.52          3.70         2.41 o                         
  -3   2  15          9.93         10.98         3.69 o                         
  -2   2  15         14.91         18.75         4.40 o                         
  -1   2  15         23.16         19.19         4.14 o                         
   0   2  15          0.31          5.88         3.81 o                         
   1   2  15         23.19         27.74         7.12 o                         
   2   2  15         14.92         15.83         5.72 o                         
   3   2  15          9.93         10.64         5.51 o                         
   4   2  15          1.52          2.78         3.45 o                         
  -3   3  15          2.32         -0.23         2.05 o                         
  -2   3  15         41.08         34.69         5.77 o                         
  -1   3  15         29.74         30.42         5.26 o                         
   0   3  15          1.66          6.43         3.73 o                         
   1   3  15         29.67         31.51         7.72 o                         
   2   3  15         41.04         30.66         8.30 o                         
   3   3  15          2.31          6.49         4.77 o                         
  -2   4  15          8.19          8.09         6.86 o                         
  -1   4  15          1.00          5.48         2.71 o                         
   0   4  15          0.08         -3.00         3.00 o                         
   1   4  15          1.01          6.45         4.66 o                         
   2   4  15          8.20         12.02         5.85 o                         
  -1   5  15          1.90          3.60         2.39 o                         
   0   5  15         20.94         21.71         4.87 o                         
   1   5  15          1.91          1.96         1.82 o                         
   0   0  16         12.53         13.73         4.99 o                         
   1   0  16        227.54        226.14        20.90 o                         
   2   0  16          0.12         10.52         5.23 o                         
   3   0  16         17.75         18.61         6.86 o                         
  -3   1  16         12.65         15.26         4.03 o                         
  -2   1  16          4.39         12.10         3.74 o                         
  -1   1  16         50.64         48.63         6.86 o                         
   0   1  16         10.45          7.01         2.39 o                         
   1   1  16         50.74         42.83         9.59 o                         
   2   1  16          4.38          7.09         3.95 o                         
   3   1  16         12.66         18.90         6.82 o                         
  -3   2  16          0.75          4.96         2.81 o                         
  -2   2  16          9.09         15.40         4.99 o                         
  -1   2  16          0.88          7.20         5.45 o                         
   0   2  16          0.98          4.08         3.69 o                         
   1   2  16          0.88          2.67         2.36 o                         
   2   2  16          9.07          9.86         5.82 o                         
   3   2  16          0.75          6.34         5.18 o                         
  -2   3  16         10.51          8.65         3.43 o                         
  -1   3  16          4.24         10.09         3.26 o                         
   0   3  16         33.84         30.80         7.83 o                         
   1   3  16          4.25          0.94         2.90 o                         
   2   3  16         10.52          8.11         5.39 o                         
  -2   4  16         12.46         23.94         8.14 o                         
  -1   4  16          2.29          4.81         3.00 o                         
   0   4  16          1.99          0.28         2.07 o                         
   1   4  16          2.26          2.93         2.81 o                         
   2   4  16         12.51         24.35         7.81 o                         
   1   0  17          4.04          2.85         4.07 o                         
   2   0  17          1.24          9.11         4.87 o                         
   3   0  17          4.90          6.50         3.51 o                         
  -2   1  17         35.21         36.62         9.23 o                         
  -1   1  17          9.14          8.95         3.38 o                         
   0   1  17          5.58          9.71         3.30 o                         
   1   1  17          9.17          5.06         3.64 o                         
   2   1  17         35.21         37.43         9.55 o                         
  -2   2  17          1.98          3.36         2.53 o                         
  -1   2  17          8.04         16.62         4.25 o                         
   0   2  17          0.23          5.11         5.41 o                         
   1   2  17          8.05         17.89         6.60 o                         
   2   2  17          1.98          5.00         4.84 o                         
  -1   3  17          8.42         11.92         4.03 o                         
   0   3  17          0.01         -0.78         2.85 o                         
   1   3  17          8.43         10.96         4.47 o                         
   0   0  18         73.99         69.84        12.28 o                         
   1   0  18          5.07          8.63         5.57 o                         
   2   0  18          7.90         20.52         7.38 o                         
  -1   1  18          3.63          5.17         2.83 o                         
   0   1  18         12.72         21.96         7.51 o                         
   1   1  18          3.63          5.19         4.28 o                         
  -1   2  18         10.72         19.05         4.71 o                         
   0   2  18         51.36         68.11        12.36 o                         
   1   2  18         10.74          8.63         4.61 o                         
                                                                                
